# Supplementary material for: A large-scale pedigree resource of wheat reveals evidence for adaptation and selection by breeders
Source: PLoS Biol. 2019 Feb 28;17(2):e3000071. doi: 10.1371/journal.pbio.3000071 (PMC6413959; doi:10.1371/journal.pbio.3000071)
Supplement: S1 Table — Additional information (year of release and country of origin) is also presented in Helium format. (XLSX) [file pbio.3000071.s007.xlsx]

## Sheet: S1 Table legend
S1 Table. The wheat pedigree (v02.11.18), consisting of 2,531 entries (and 2,657 genotypes), formatted for use in the software, Helium [15]. Additional information (year of release and country of origin) is also presented in Helium format.

## Sheet: Pedigree formatted for Helium
#heliumInput = PEDIGREE all lines
NAME	MALE	FEMALE
Barleta	LV-Esp	?679
Klein-Vencedor	Americano-44-D	Barleta-7-D
Sin-Rival	Americano-44-D	Barleta-7-D
38-MA	Chino_	Barleta
Klein-San-Martin	Pelon-33-CJ	Americano-25-E
Klein-33	Klein-Vencedor	Ardito
Klein-Acero	Klein-Vencedor	Ardito
Maria_Escobar	LV-Arg	?667
Chino_	Chinese_Spring	?603
Klein-Rendidor	Klein-33_x_Sinvalocho	Klein-33_x_Klein-H-417-A-3
Pato	Narino-59	Sonora-64-A_x_Tezanos-Pintos-Precoz
Tezanos-Pintos-Precoz	Frontana	Thatcher_x_Sinvalocho
Sinvalocho	Sin-Rival	38-MA
Barleta-7-D	Barleta	?598
Klein-H-417-A-3	Klein-Acero	38-MA
Kings-Jubilee	White-French	Early_Baart
Du-Toit	Introduction-from-FRA	?647
Early_Baart	LV-Europe	?682
Steinwedel	Champlains-Hybrid	?600
Wards-Prolific	Du-Toit	?619
Hussar	HornblendeUSA	Indian-G
Thew	Hussar_x_Fife	Blounts-Lambrigg_x_(Sinew_x_Fife)
Eden	HussarAUS_x_Improved-Fife	HornblendeUSA_x_Improved_Fife
HussarAUS	Indian-G	HornblendeUSA
Jonathan	Indian-G	HussarAUS_x_Improved-Fife
White-Naples	Richelle_Blanche-de-Napoles	?766
Gluyas	Wards-Prolific	?799
Rymer	Purplestraw	Improved-Fife
Yandilla	Etawah	Improved-Fife
Sinew	HornblendeUSA	Sicilian-Squarehead
Sunrise	HornblendeUSA	Summer-Club
Zaff	Muzaffarnagar	?741
Marshalls-3	Purplestraw	Wards-Prolific
Cleveland	Purplestraw-Tuscan	Blounts-Lambrigg_x_HornblendeUSA
Sunset	Sunrise	Blounts-Lambrigg
Maffra	Kings-Jubilee	Fife_x_Blounts-Lambrigg
Bunyip	Maffra	Rymer
Federation	Purplestraw-USA	Yandilla
Florence	Eden_x_Fife	White-Naples_x_(White-Naples_x_Fife)
Webster	Introduction-from-Turkestan	?650
Hard-Federation	Federation	?626
Nabawa	Bunyip	Gluyas-Early
Sands	Hard-Federation	Rymer
Bobin	Steinwedel	Thew
Defiance	Pusa-107	Hard-Federation
Dundee	Sands	Hard-Federation_x_Cleveland
Gular	Wagga-13	Marshalls-3
Bencubbin	Gluyas_Early	Nabawa
Gluyas_Early	Gluyas	?638
EurekaAUS	Dundee	Florence_x_Kenya-C-6040
Eureka-2	Dundee	Florence_x_Kenya-C-6040
Gabo	Bobin	Gaza_x_Bobin
Tschermakis_weisser	Marchfield	?820
Stamm_101	Theiss_Weizen	Bleu_Dome
Mengavi	Gabo(6*)_x_Mentana	Gabo(2*)_x_(Wisconsin-249_x_EurekaAUS)
Record	Stamm_101	?828
Kartner_Fruher	DC_2305	Janetzkis_Jabo
Falcon	Gular	Bencubbin_x_(Gular_x_Dundee)
Erla_Kolben	Admonter	Stamm_101
Rubin	mut._Kartner_Kolben-I	Deli
Extrem	Record	Brucker_Harrach
Janus	Fruhreifer_Dickkopf_x_Weihenstephaner_Erli	Weihenstephaner_Erli_x_(Hope_x_Fruhreifer_Dickkopf)
Kite	Falcon(5*)_x_(Thatcher_x_AG.EL)	(Falcon(4*)_x_(Thatcher_x_AG.EL))_x_((Falcon(3*)_x_T-A)_x_(Eureka-2(4*)_x_(Brevor_x_Tohoku-34)))
Wagga-13	Jonathan(2*)	Zaff_x_Sunset
Karat_	Extrem	Bezostaya-1
Mephisto	Haller_Stamm_x_Newthatch	Opal
Adam	Neuhof_Nr.1	Bezostaya-1_x_Produttore
Perlo	Extrem	Bezostaya-1
Regent	Perdix	Diplomat
Turbo	WW_St._MPI_x_Erli	Weihenstephaner_WW_511_x_(Els_x_Kolibri)
Hartog	Bluebird_x_Kalyansona	Vicam-71_x_(Siete-Cerros-66_x_Ciano-67)
Ikarus	Caribo	Zuchtstamm_623-65
Titus	Kormoran_x_Multiweiss	(Diplomat_x_Multiweiss)_x_Lentia
Austro_Bankut	Bankuti_1202	?807
Star	Koga-II	Mex_9_x_Kleiber
Capo	Martin	Pokal
Remus	Sappo_x_Mexikanischer_Obkommling	Famos
Whistler	Osprey_x_Hartog	Osprey(2*)_x_Kite
Australia-27	Bobin	Gaza
Mex_9_x_Kleiber	Kleiber	Mex_9
Purplestraw-Tuscan	Purplestraw	?750
Sapo_x_Mexikanischer_Obkommling	Sappo	Mexikanischer_Obkommling
Aurore	?1	?296
Stamm-101	Bleu-Dome	Theiss
RecordAUT	Stamm-101	?783
Jubile	Vilmorin-23	Pansar-III
Professeur-Delos	K-3	Tresor-18
MinisterBEL	Professeur-Delos	Benoist-40
Jufy-1	Fylgia-de-Printemps	Jubile
Professeur-Marchal	Hybride-du-Joncquois_x_Professeur-Delos	Rimpaus-Bastard-II_x_Professeur-Delos
Stella	Hybride-du-Joncquois_x_Professeur-Delos	Rimpaus-Bastard-II_x_Professeur-Delos
Tresor-18	Tresor	?792
CM-8228	Abunda	11664-4-6
Abunda	Composite-Cross	?609
Turco	LV-Rio-Grande-do-Sul	?708
Alfredo-Chaves-6-21	Turco	?793
Frontana	Mentana	Fronteira
Fronteira	Alfredo-Chaves-6-21	Polyssu
Surpresa	Alredo-Chaves-6-21	Polyssu
Frondoso	Affredo-Chaves-6-21	Polyssu
Frocor	Frontana	C.R._x_C.O.
Polyssu	LV-Rio-Grande-do-Sul	?709
Fife	Ostka-Galicyjska	?746
White-Fife	Red-Fife	?755
Dawsons-Golden-Chaff	Clawson	?605
Red-Fife	Ostka-Galicyjska	?745
Hard-Red_Calcutta	LV-Ind	?691
Alpha-1888	White-Fife	LadogaRUS
Early-Riga	Onega	Gehun
Fraser	Hard-Red-Calcutta	Alpha-1888
Ladoga	LV-Rus,Sankt-Peterburg	?712
Riga-M	Early-Riga	?620
Preston-A	Red-Fife	Ladoga
Marquis	Red-Fife	Hard-Red-Calcutta
Prelude	Downy-Gehun	Fraser
Garnet	Riga-M	Preston-A
RewardCAN	Prelude	Marquis
Canus	Marquis	Kanred
H-44_24	VERNAL-EMMER	Marquis
McMurachy	Garnet	?634
ApexCAN	Marquis(2*)	H-44-24_x_(Kanred_x_Marquis)_x_(Iumillo_X_Marquis)
RegentCAN	RewardCAN	H-44
RedmanCAN	Canus	RegentCAN
Rescue	S-615CAN	ApexCAN
RL-2520	Frontana	RL-2265_x_RedmanCAN
RL-2563	Thatcher	RL-2265_x_RedmanCAN
Selkirk	RedmanCAN	Exhange_x_McMurachy
Canthatch	Thatcher	Kenya-Farmer
Pembina	Thatcher	Selkirk
RL-4137	RL-2520	Thatcher_x_Kenya-Farmer
Rl-4125	Canthatch	Thatcher_x_Frontana
Park	Thatcher	CT-609
Manitou	Rl-4125	Red-Egyptian_x_Thatcher
CT-615	Sonora-64	Tezanos-Pintos-Precoz
Neepawa	Thatcher_x_(Thatcher_x_Frontana)	(Thatcher_x_Kenya-Farmer)_x_(Thatcher_x_Frontana)
T-A	Rescue(2*)	AG.EL_x_Rescue
CAN-3842-3663	Junior-6	Dawsons-Golden-Chaff_x_(H-44-24_x_Marquis)
RL-4302	Tobari-66	Manitou
RL-4356	Neepawa	CT-615
RL-4359	Neepawa	CT-615
RL-4353	Park_x_EraUSA	Neepawa_x_World-Seeds-1809
Columbus	RL-4137	Neepawa
AC-Barrie	PacificCAN	Neepawa_x_Columbus
PacificCAN	RL-4353_x_RL-4359	RL-4356_x_RL-4302
RL-2265	Exchange	McMurachy
S-615CAN	LV-Prt	?707
RL-4205	Pembina(6*)_x_(Transfer_x_Thatcher(3*))	Pembina(6*)_x_((Red-Egyptian_x_Marquis(6*))_x_Thatcher(2*))
ZenithCHE	HeinesVII	CAN-3842-3663
Arina	ZenithCHE	Moisson
Yecora-70	Ciano-67	Siete_Cerros-66_x_(Klein-Rendidor_x_Sonora-64)
Chinese_Spring	LV-WestSichuan	?733
Bonza-55	Kentana-48	Yaqui-50
Narino-59	Frontana_x_Yaqui-48	McMurachy_x_Frocor
Napo-63	Narino-59	Frocor_x_(Frontana_x_Yaqui-48)
Samaca-68	Africa-Mayo(2*)	Kentana-54_x_Bonza-55
VikingGBR	Hybride-du-Joncquois	NRU
Heines-Kolben	Saumur-de-mars	?771
Grune-Dame	LV_Seignora	?665
Blaue-Dame	LV_Seignora	?666
Criewener-104	Uckermarkischer-Dummel	?798
Rimpaus-Fruher-Bastard	Squarehead	Ble-de-Pays-Americain
CarstensIII	Squarehead	?776
Moosburger-Begrannter-Dickkopf	Strubes-Kreuzung-56	Frankenthaler-Dickkopf
Janetzkis-Fruher	Banatka	Svavlofs-Kolben
CarstensV	Criewener-104_x_Dickkopf	Dickkopf_x_CarstensIII
Strubes-Kreuzung-56	Noe	Squarehead
Peragis	Grune-Dame	Blaue-Dame
KronenDEU	Traublinger-Dickkopf	?791
Dickkopf	LV-Deu	?675
Standard	Iduna	Tystofte-Smaahvede
Blaukorn	AE.OV	Moosburger-Begrannter-Dickkopf
Heines-II	Strubes-Kreuzung-56	Rimpaus-Fruher-Bastard
Lichtis-Fruh	Garnet	Weihenstephaner-KJ
Stamm-931-38	KronenDEU	Marquis
Hauters-II	Trubilo	Arras
Koga	Garnet	Heines-Kolben
Rimpaus-Bastard-II	Standard	Rimpaus-Fruher-Bastard
Trumpf	Halle-141-26	Heines-II
CarstensVI	Minturki_x_Kladener-Altmarkischer-Braunweizen	Modrows-Preussen_x_CarstensV
Derenburger-Silber	Peragis	Pansar-III
Firlbeck-I	Arras	CarstensV
Taca	CarstensV	Tassilo
Breustedts-Teutonen	Strubes-Kreuzung-56	Heines-Kolben
Stamm-3151-45	Stamm-931-38	Koga_x_Derenburger-Silber
Heines-Peko	Heines-Kolben	Peragis
Markischer-Braun	LV_Deu	?656
Holzapfels-Darwin	Arras	Diva
Trubilo	LV-Bavaria	?673
Tassilo	Arras	Trubilo
Erbachshofer-Sommer	Heines-Kolben	Janetzkis-Fruher
Graf-Toerring-II	Holzapfels-Darwin_x_Tassilo	Toerring-Alt_x_Hauters-II
Rumkers-Erli	Lichtis-Fruh	Japhet_x_Erbachshofer-Sommer
Zimbern	LV-Bavaria	?672
Raeckes-Weisspelziger	Rouge-de-Bordeaux	?770
HeinesVII	Kron	Hybride-a-Courte-Paille
Heines-2167-50	Trumpf_x_(Pansar-III_x_Chinese-165)	DHE-516_x_Breustedts-Teutonen
CarstensVIII	CarstensVI	Minhardi_x_(CarstensV_x_LV_Russian)
Koga-II	Garnet_x_Heines-Kolben	Raeckes-Weisspelziger_x_Heines_Kolben
Fanal	Derenburger-Silber	HeinesVII
Merlin	Fanal_(synonym)	?625
Neuzucht-14-44	Criewener-104	Petkus
Format	HeinesVII	Taca_x_(Marquillo_x_Firlbeck-I)
Opal	Rumkers-Erli	Triesdorf-496
Tenor	Firlbeck-I_x_Taca	(Strubes-Kreuzung-56_x_Tassilo)_x_(CarstensVI_x_(CarstensV_x_Tassilo))
Florian	Graf-Toerring-II_x_Hauters-II	Strubes-Kreuzung-56_x_Tassilo
Kormoran	Heines-646	Capelle-Desprez_x_HeinesVI
Els	Rumkers-Erli	TR.CA_x_(Zimbern_x_Garnet)
H-8810-47	?2	?297
IbisDEU	Fanal	Heines-2167_x_HeinesVII
Consul	Marquillo	CarstensVI_x_Firlbeck-I
Heines-110	Chinese-116	Unnamed-hybrids
Hadmerslebener-03924-63(2*)	HeinesVII	Fanal
Diva	Dividenden	?618
Hadmerslebener-03071-66	?4	?299
Pantus	CarstensVIII	Triesdorfer-81-128
Diplomat	Format	Fanal
Tambor	Taras	Taras_x_Hadmerslebener-26384-78
Poros	Trumpf	Stamm-3151-45
Caribo	Capelle-Desprez	CarstensVIII
LP-6077-71	Kranich	Caribo
Kranich	Fanal	HeinesVII_x_Heines-2167-50
Fruhgold	Format	Desprez-80
Hadmerslebener-36044-71	Atlas-66	Hadmerslebener-03071-66
Hadmerslebener-05792-71	Hadmerslebener-03924-63(2*)	Suwon-92
AdmiralDEU	Tenor	Consul
HeinesVI	Kron	Ble-206
Benno	Weihenstephaner-565-52	CarstensVIII
Carstens-854	Capelle-Desprez	CarstensVIII
Alcedo	CarstensVIII	Poros_x_RecordAUT
Monopol	AdmiralDEU	Pantus
Disponent	Benno	Benno_x_Florian
Carimulti	Caribo	IbisDEU
VukaDEU	CarstensVIII	Fanal_x_Graf-Toerring-II
Hadmerslebener-39687-76	Alcedo	Hadmerslebener-05792-71
Okapi	CarstensVIII	Capelle-Desprez
Villein	Maris-Ploughman	Maris-Hobbit-Sib1
Severin	Kranich	Diplomat
Compal	Alcedo	Hadmerslebener-36044-71
Kronjuwel	Caribo(2*)	Triticale-derivative_x_Tenor
Urban	Diplomat	Kranich
Rektor	Kormoran	Monopol
Taras	Tadorna_x_Kavkaz	Gaines_x_Hadmerslebener-338-58
Ares	Caribo	Cato
Kristall	Kormoran	Kormoran_x_Capricio
ApolloDEU	Kronjuwel	Clement_x_Maris-Beacon
Orestis	Blaukorn-Abkommling	?599
Marabu	Kronjuwel	Monopol_x_LP-6077-71
Zentos	Hadmerslebener-39687-76	Compal
Greif	Monopol	Carimulti_x_Maris-Huntsman
Talon	NS-732_x_Maris-Huntsman	Sava_x_Maris-Huntsman
Toronto	Kronjuwel	Weihenstephaner-616-67_x_Disponent
Astron	NFC-10035	?821
Xanthos	Virtue	Carimulti_x_W-14-70-13-A-B
Nova	Angela_x_TJB-330-1491	Arminda
WindsorDEU	Gawain	ApolloDEU
Bandit(91-11)	Rendezvous	CWW-4442-64-1
Transit	?3	?298
Piko	CWW-3319.5	Kraka_x_(Maris-Huntsman_x_Fruhgold)
Batis	Urban	RPB-4945_x_(Glanens_x_Maris-Huntsman)
Flair	Marabu	Ares
Ark	Greif	Ibis
Exsept	Hereward	Torch
Trend	Greif	IbisDEU
Drifter	Ronos	Estica
SW-Tataros	Rendezvous	Tambor(2*)
Award	Tambor	Charger
Samurai	RPB-4945	Glanens
Redford	Wasp	Monopol_x_Kronjuwel
Paroli	Rialto	Batis
Rainbow	Award	Paroli_x_Award
Riebesel-57-41	Agropyron	TR.AE
Heines-Emma	Emma	?621
Koga-I	Garnet	Heines-Kolben
Triesdorf-496	Heines-Kolben	Garnet_x_(Janetzkis-Fruher_x_Triesdorfer-Rufs-Sommer)
Tetrix	HeinesVII	HeinesVII_x_Heines-2167
Weihenstephaner-KJ	Janetzkis-Fruher	Strubes-Kreuzung-56
W-14-70-13-A-B	Joss-Cambier	W-8-61
Weihenstephaner-565-52	Kattermann	Gabo
Traublinger	LV-Bavaria	?671
Triesdorfer-Rufs-Sommer	LV-Fra	?683
Uckermarkischer-Dummel	LV-Marken	?698
Kladener-Altmarkischer-Braunweizen	LV-Markischer	?699
Dividenden	Markischer-Braun	Squarehead
Halle-141-26	Sol-II	Pansar-III
Traublinger-Dickkopf	Traublinger	?790
Heines-2167	Trumpf_x_(Pansar-III_x_Chinese-165)	DHE-516_x_Breustedts-Teutonen
W-8-61	W-24-50	W-116-51
Tystofte-Smaahvede	Squarehead	?777
Kraka	Kranich	Caribo
Pajero	Blaukorn_x_Stamm	Caribo_x_Opal
Solist	Fresco_x_Haven	Ritmo
Wasmo	Nova	Britta
Hereford	Deben	Solist
Edmunds	Deben	Napier
Egyptian-NA-101	?5	?300
Gros-Bleu	Noe	?743
Noe	LV_odessa	?660
Chiddam-D-Automne-A-Epi-Rouge	Chiddam	?602
Prince-Albert	LV-Eng	?678
Ble-Seigle	LV-Saumur	?718
Chiddam-D-Automne-A-Epi-Blanc	Chiddam	?601
Chiddam-Blanc-de-Mars	Introduction-from-GBR	?649
Dattel	Prince-Albert	Chiddam-D-Automne-A-Epi-Rouge
Grosse-Tete	Chiddam-Blanc-de-Mars	Browick
Rouge-de-Bordeaux	Noe	?742
Melbor	Rouge-de-Bordeaux	?769
Massy	Rouge-de-Bordeaux	Squarehead
Champlan	Victoria-Blanc	Chiddam-D-Automne-A-Epi-Rouge
Parsel	Carter-a-Paille-Raide	Ble-Seigle
Tresor	Gros-Bleu	Shireffs-Squarehead
Chambord-1	Rouge-de-Bordeaux	Champlan
Bon-Fermier	Ble-Seigle	Gros-Bleu
Japhet	Noe	?744
Hatif-Inversable	Chiddam-D-Automne-A-Epi-Blanc	Gros-Bleu
Alsace-22	Rouge-D-Alsace	?768
De-la-Paix	Oro_x_Hohenheimer-77	Hatif-Inversable_x_Chambord-1
Institut-Agronomique	Hatif-Inversable	Epi-Carre_x_Rieti
Yeoman	Red-Fife	Browick
Allies	Parsel_x_Japhet	Parsel_x_Massy
Rouge-D-Alsace	LV-North-East-France	?704
Vilmorin-23	Parsel_x_Japhet	Grosse-Tete_x_Melbor
PLM1	Mouton	?740
Vilmorin-27	Bon-Fermier_x_Hatif-Inversable	Dattel_x_(Parsel_x_Japhet)
Benoist-40	Wilson	?804
Vilmorin-29	Allies	Vilmorin-23
Hybride-du-Joncquois	Institut-Agronomique	Vilmorin-23
Desprez-80	Institut-Agronomique	Vilmorin-23
Hybride-a-Courte-Paille	Bon-Fermier	El-Krelof_x_Epi-Carre
Wilson	Hatif-Inversable	?640
Providence	Yeoman	De-la-Paix
Mouton-a-Epi-Rouge	LV-Saone	?715
Yga-Blondeau	Red-Fife	Vilmorin-27
Bellevue	Pansar	K-3
Petit-Quinquin	Providence	Institut-Agronomique_x_Vilmorin-23
Franc-Nord	Vilmorin-23	Yga-Blondeau
Hybride-de-Lobau	Bon-Fermier	Institut-Agronomique
Nord_Desprez	Hybride-du-Joncquois	Vilmorin-27
Capelle-Desprez	Hybride-du-Joncquois	Vilmorin-27
Flanders	2816-248-Desprez	Champlein
Tadepi	Hybride-du-Joncquois	Benoist-40
Magdalena	Providence	Szekacs_x_K-8FRA
Saumur-de-mars	LV-Saumur	?717
Etoile-de-Choisy	Mouton-a-Epi-Rouge	(K-3_x_Mouton-a-Epi-Rouge)_x_(Ardito_x_Mon_Desir)
Marne-Desprez	Hybride-du-Joncquois_x_Vilmorin-27	Hybride-du-Joncquois_x_PLM1
Heurtebise	Vieux-Ble-Suedois	Vilmorin-23_x_Yga-Blondeau
Champlein	Tadepi	Yga-Blondeau
Moisson	Capelle-Desprez	Etoile-de-Choisy_X_Hybride-80-3
Splendeur	Capelle-Desprez	Etoile-de-Choisy_X_80-3-Versailles
Capitole	Capelle-Desprez	Etoile-de-Choisy_X_Hybride-80-3
Palmaress	Capelle-Desprez	Tadepi_x_HeinesVII
80-3-Versailles	Oro	Hohenheimer-77_x_(K-3_x_Martin)
Prieur	Capelle-Desprez	Etoile-de-Choisy_x_90-2-Versailles
Joss-Cambier	Capelle-Desprez	Tadepi_x_HeinesVII
VPM-1	TR.CA_x_AE.VE	Marne-Desprez(3*)
Elysee	Capelle-Desprez_x_Ideal-Bataille	Bellevue
Bouquet	Capelle-Desprez	Capelle-Desprez_x_2-7-Versailles
Hardi	Thatcher	Capelle-Desprez
Top	Capelle-Desprez	TF-354
Tommy	Champlein	(Benoist-40_x_Petit-Quinquin)_x_(Vilmorin-27_x_Thatcher)
Atou	Garnet	Capelle-Desprez
K-3	Hatif-Inversable	El-Krelof_x_Squarehead
Talent	Fortunato_x_(Vilmorin-27_x_Thatcher)	Champlein
Courtot	B-21-Versailles	Mexico-50
Darius	Capitole	Heurtebise_x_(Heurtebise_x_293-1-Versailles)
Marius	348FRA	Fortunato_x_(Vilmorin-27_x_Thatcher)
Abo	Bezostaya-1_x_81-12-Versailles	(2.3_x_8.2)_x_(Yaktana_x_Etoile-de-Choisy)
Copain	Mexico-50	(Fortunato_x_(Vilmorin-27_x_Thatcher))_x_((Benoist-40_x_Petit-Quinquin)_x_(Vilmorin-27_x_Thatcher))
Braco	Splendeur	Champlein_x_(Franc-Nord_x_Magdalena)
Iena	Courtot	Champlein
Camp_Remy	Hardi	Atou_x_GU-362
Horace	Palmaress	(Champlein_x_(Magdalena_x_Capelle-Desprez))_x_(Splendeur_x_(Magdalena_x_Capelle-Desprez))
Festival	Talent	11-804
Jerico	Bastion	Mironovskaya-808
Thesee	Horace	Maris-Huntsman
Pernel	VM-9-5-1	81-12-Versailles_x_(Prieur_x_US-60-43)
Pluton	Maris-Huntsman	((Joss-Cambier_x_Moisson)_x_Mexico-50)_x_B-21-Versailles
Soleil	Top	LD-339_x_Joss-cambier
Florin	WizardGBR	Iena
Marathon	Maris-Freeman	6221-9-2-171
Soissons	Iena	HN-35
Genial	Abo	Arminda
Ekla	WizardGBR_x_1425	Talent_x_1144
Renan	Courtot	(Moisson_x_VPM-1)_x_(Maris-Huntsman_x_Mironovskaya-808)
Axial	Festival	Arminda
Drakkar	Talent	6115_x_Top
Genesis	Moulin	Arminda
Fertil	Avalon	Moulin
GenesisFRA	Moulin	Arminda
Texel	Thesee	Horace_x_(Moisson_x_Capitole)
Rubens	Genial	Pernel_x_Susquehanna
Corsaire	VikingGBR	Rendezvous
Victo	W-1051-A	W-0010-E_x_79-W-810
Tilburi	Pernel	Kurt
Shamrock	Fresco	Complex-TIG-323-1-3-M
Atoll*	Moulin	Drakkar_x_Marathon
Isengrain	ApolloDEU	Soissons
Dorial	Ares_x_Severin	Orestis
Jacadi	Florin	Brimstone
Verdon	Hereward	Genial
Electron	Pastiche	Genial
Lorraine	Genial	VikingGBR
Virtuose	Renan_x_CF-1616	VM-713-14-5-2-3_x_CF-1851
Capnor	Fertil	Pernel_x_(Pluton_x_Armada)
Cockpit	Hyb-93-16	Piko
Alsace	Haven	UK-88-21-96_x_Cho
Rosario	Magellan	Charger
Tapidor	?6	?301
Aarden	Aardvark	Denver
Exeter	Rialto	Brigadier_x_Flame
Bentley	Shango	FD-89034-23
Isidor	Victo	UN-407
Hyperion	Aardvark	Consort_x_Woodstock
Amarok	Torfrida	Soissons
Timber	Wickham	?834
Galtic	Aardvark	Isengrain
Kipling	Hunter	FD-92054
Orator	Obelisk	?822
ChevronFRA	Hamac	CPB-95-71
M-H-91-16	?7	?302
MH-41-C	?8	?303
Vieux-Ble-Suedois	?9	?304
293-1-Versailles	80-3-Versailles	Etoile-de-Choisy
2.3	90-Versailles	Etoile-de-Choisy
90-2-Versailles	9-17-Versailles	68-2-Versailles
90-Versailles	9-17-Versailles	68-2-Versailles
8.2	B-21-Versailles_x_Mexico-50	Capelle-Desprez_x_(Etoile-de-Choisy_X_Hybride-de-Lobau)
Tom-Pouce	Capelle-Desprez	Magdalena
11-804	Capitole	2361_x_((Benoist-40_x_Petit-Quinquin)_x_(Vilmorin-27_x_Thatcher))
B-6141-4-4	Champlein	Professeur-Marchal
NRU	Epinal	?622
2-7-Versailles	Etoile-de-Choisy	90-2-Versailles
TF-354	Etoile-de-Choisy	Vilmorin-27_x_Providence
81-12-Versailles	Etoile-de-Choisy_x_80-3-Versailles	Etoile-de-Choisy_x_Yga-Blondeau
B-21-Versailles	Etoile-de-Choisy_x_90-2-Versailles	Yga-Blondeau_x_68-2-Versailles
2361	Fortunato	Vilmorin-27_x_Thatcher
2816-248-Desprez	Heines-45-57	Capelle-Desprez(2*)_x_(Etoile-de-Choisy_X_90-Versailles)
Roseau	Hickling	?645
Hybride-80-3	Institut-Agronomique	Vilmorin-23
Chiddam	Introduction-from-GBR	?648
6221-9-2-171	Lignee-153-Blondeau	H-43_x_CF-10-Schad
Sicilian-Squarehead	LV-Fra	?684
Arras	LV-Fra	?685
Mouton	LV-Saone	?716
Epi-Carre	Mediterranean	Fultz
VM-9-5-1	Moisson	VPM-1
PLM	Mouton	?739
M-H-48-64	Norman	MH-41-C_x_RJ-80114
GU-362	Providence	Szekacs_x_(Alsace-22_x_(Regent_x_Nord_Desprez))
Carter-a-Paille-Raide	Roseau	?767
Timstein_x_Egyptian-101	Timstein	Egyptian-NA-101
Ble-206	Tom-Pouce	Vilmorin-27
VM-713-14-5-2-3	US-60-43_x_Hardi	Moisson_x_VPM-1
9-17-Versailles	Vilmorin-23	PLM
Mon_Desir	Wilson	?803
Red-Straw	LV_England	?657
Shireffs-Squarehead	Squarehead	?778
Squarehead-type-from-Norfolk	?10	?305
Squarehead	Mediterranean	Fultz
Hickling	Squarehead-type-from-Norfolk	?782
Goldendrop	LV-Scotland	?719
Browick	Prince-Albert	?749
Rough-Chaff-White	LV-Essex-Kent-Sussex	?681
White-Lammas	LV_Aus	?655
Essex-Gladkaf	LV-Essex-Kent-Sussex	?680
Red-Lammas	White-Lammas	?801
Holdfast	Yeoman	White-Fife
Hybrid-46	Yeoman	Benoist-40
WardenGBR	Yeoman	Benefactress
Maris-Widgeon	Capelle-Desprez	Holdfast
Perdix	Fanal	HeinesVII_x_Heines-2167
Maris-Ensign	Breustedts-Teutonen	Capelle-Desprez
Maris-Ranger	Capelle-Desprez	Heines-Peko
Maris-Durin	Capelle-Desprez_x_(Vilmorin-29_x_Vogel-8058)	TJB-16
Maris-Beacon	Professeur-Marchal	Hybrid-46_x_(Capelle-Desprez(5*)_x_Wisconsin-245)
Highbury	Svenno_x_Jufy-1	Sona-227
Maris-Templar	VikingGBR	Nord_Desprez_x_((Capelle-Desprez_x_Heines-110)_x_(Capelle-Desprez(5*)_x_Wisconsin-245))
TB-306-45-2-10	Svenno	Jufy-1
Mega	6003	Capelle-Desprez_x_H-2596
Maris-Dove	Koga-II	H-8810-47
Maris-Nimrod	Professeur-Marchal(2*)	(Hybrid-46_x_Capelle-Desprez)_x_(Capelle-Desprez(5*)_x_(Wisconsin-245_x_Yeoman))
Maris-Butler	Koga-II	Hybrid-46
Maris-Settler	Professeur-Marchal	Capelle-Desprez
Maris-Ploughman	VikingGBR	Maris-Widgeon(2*)_x_(Hybrid-46_x_Capelle-Desprez(4*))
Benefactress	Rough-Chaff-White	Red-King_x_Squarehead
Armada	((Jubile_x_Tetrix)_x_(Tetrix_x_VikingGBR))_x_(Champlein_x_Capelle-Desprez)	((Hybrid-46_x_Perdix)_x_TP-118)_x_((Hybrid-46_x_Perdix)_x_TP-229)
Kador	B-21-Versailles	Champlein_x_Capelle-Desprez
Maris-Halberd	Jufy-1(4*)	Els
Maris_Freeman	Maris-Ranger	Maris-Widgeon
Maris-Envoy	VikingGBR	Nord_Desprez_x_((Capelle-Desprez_x_Heines-110)_x_(Capelle-Desprez(5*)_x_Wisconsin-245))
Maris-Fundin	Capelle-Desprez_x_(Vilmorin-29_x_Vogel-8058)	TJB-16
Maris-Pinion	MinisterBEL	Els
Aquila	Tadorna	Carstens-854
Maestro	Capelle-Desprez_x_Selkirk	Maris-Hobbit-sib
Herald	Champlein	TL-363-30-5
Hedgehog	CWM-100-1	Joss-Cambier_x_(Mildress_x_Chile-13572-IT)
WizardGBR	Maris_Freeman	Maris-Hobbit(sib)(2*)
TJB-268-175	Maris-Beacon	Maris-Durin_x_Maris-Ranger
Maris-Marksman	Maris-Durin	Maris-Huntsman
Maris-Sportsman	Maris-Envoy	Maris-Durin
Sentry	Maris-Hobbit	Maris-Ploughman
Shire(1976)	Maris-Hobbit	Maris-Ploughman
Tipstaff	Maris-Huntsman	Maris-Durin_x_Maris-Ranger
Maris-Kinsman	Maris-Ranger	Professeur-Marchal_x_((Hybrid-46_x_Capelle-Desprez)_x_(Capelle-Desprez(5*)_x_Wisconsin-245))
RPB-467-71-K	Mildress	Joss-Cambier
Iona	Maris-Ploughman	Hobbit-2
Maris-Hobbit	TJB-16	Professeur-Marchal_x_(Marne-Desprez_x_Vogel-9144)
Maris-Hobbit(sib)	TJB-16	Professeur-Marchal_x_(Marne-Desprez_x_Vogel-9144)
Maris-Hustler	Maris-Durin	Maris-Huntsman
Maris-Fenman	Maris-Hobbit(sib)	TJB-268-175
Maris-Mardler	Maris-Huntsman	Maris-Durin_x_Maris-Ranger
Abele	RPB-68-114	Maris-Beacon
Maris-Brigand	Maris-Bilbo	Maris-Huntsman
Virtue	Maris-Durin	Maris-Huntsman
Bounty	Maris-Durin	TJB-30-148
Maris-Argent	Maris-Freeman	Maris-Durin
Maris-Bilbo	Vilmorin-29_x_(Capelle-Desprez_x_Vogel-8058)	TJB-16
Stetson	Benno	Lincoln_x_TP-226
Granta	Kranich	Caribo
Avalon	Maris-Bilbo	Maris-Ploughman
Sandown	Maris-Hobbit	Sona-227
Longbow	Maris-Hobbit	TJB-268-175
Mithras	Maris-Hobbit(sib)	TJB-268-175
Flambeau	Maris-Huntsman	TL-363-30-6
TW275	Maris-Huntsman	TW161
Rapier	Maris-Beacon	Chile-8923_x_(Mayo-64_x_Maris-Ranger)
Hammer	Maris-Bilbo	Weibulls-2019
Norman	Maris-Hobbit(sib)	TJB-268-175
Frontier	RW-917	Siete-Cerros-66_x_(Capelle-Desprez_x_Koga-II)
Anduril	Sandown	Sicco
Haydock	Sandown	Sicco
Aintree	TB-306-45-2-10	Sona-227
Anvil	((RM-49_x_RM-97)_x_(V-6603_x_Joss-Cambier))_x_(Champlein_x_RM-6)	(Wisconsin-245_x_(Capelle-Desprez_x_Chinese-166))_x_((VikingGBR_x_Hybrid-46)_x_(Holdfast_x_TR.CA))
Boxer	Griffin	Armada
Aslan	Maris-Brigand	Talent
MMG-4170-7	Maris-Nimrod	Maris-Ranger_x_Azteca-67
Ambassador	RPB-467-71-K	Maris-Hobbit
Galahad-5	Maris-Hobbit	Maris-Durin_x_Joss_Cambier
Galahad	Maris-Hobbit(sib)	Maris-Durin_x_Joss_Cambier
Tonic	RPB-95-73	RPB-87-73
Renard	Talent	Hobbit-30-2
Mercia	Flanders	Virtue_x_Talent
Parade	Maris-Marksman	Granta
Moulin	CIMMYTCB-306-Y-70_x_Maris-Widgeon	Maris-Hobbit
Cinnabar	Hedgehog	Norman
Gawain	Maris-Durin_x_Maris-Huntsman	Maris-Brigand
Brimstone	Maris-Hustler	Hobbit-30-2_x_TJB-54-218
Squadron	MMG-0370-18	MMG-442-47-1_x_MMG-4668-8
Mandate	Norman	Hedgehog
Motto	RBP-73-1062	RPB-72-441
TP-229	RTS-2	Hybrid-46_x_(Holdfast_x_TR.CA)
Solitaire	Sandown	Sicco
Wembley	Sandown	Sicco
Brock	Talent	Hobbit-30-2
Riband	TW275	Norman
Rendezvous	Virtue	Maris-Hobbit(sib)_x_VPM-1
Sniper	Greyhound	RPB-79-550
Hornet	Hedgehog	Norman
Apostle	Moulin	Avalon_x_Alcedo
CWW-4442-64	Moulin	Norman_x_Hedgehog
CWW-4442-64-1	Moulin	Norman_x_Hedgehog
Pastiche	Norman	Iena
Tiresius	Norman	Newmarket
Tara	Brock	Clement_x_Maris-Marksman
Sarsen	Maris-Marksman	Armada
Anglia	Maris-Marksman	Clement
Craftsman	Virtue	Maris-Huntsman
Fresco	Monopol	Moulin
Haven	Moulin	Norman_x_Hedgehog
Torfrida	Rendezvous	Moulin_x_Mercia
Wasp	Boxer	Galahad
Dean	Disponent	Norman
Hereward	Disponent	Norman(sib)
AdmiralGBR	Maris-Hobbit	Mithras
Beaver	Moulin	Norman_x_Hedgehog
HussarGBR	Rendezvous	Squadron
Maris-Hobbit-sib1	TJB-16	Professeur-Marchal_x_(Marne-Desprez_x_Vogel-9144)
Hunter	Apostle	Haven
Cadenza	Axona	Tonic
Diablo	BS-948	BS-934
Vivant	Gawain	Boxer
Woodstock	Longbow	LERHEU134(Septoria-resistant-selection)
Adroit	Moulin	Mercia_x_Norman
Spark	Moulin	Tonic
Zodiac	Parade	Hammer
Bryden	Riband(sib)	BP-532-74
Brigadier	Squadron	Rendezvous
Lynx	CWW-4442-64	Rendezvous
Rialto	Fresco(sib)	Haven(sib)
Trawler	Frontier_x_2429-16	Moulin
Andante	Moulin	D-172-6-4
Flame	Moulin	Taurus
Prophet	Moulin	VPM-1_x_Braco
Buster	Parade	Brimstone
Turpin	Selection-from-F2-bulk-population	?773
Encore	Apostle	Haven
Spry	Beaver	Beaver_x_Torfrida
Chianti	CWW-4442-64	Rendezvous
Shannon	Haven	Dean
Clove	Haven	Fresco_x_Haven
Aristocrat	Mercia	Rendezvous_x_Moulin
Raleigh	Motto	Bounty_x_Galahad
Clarion	Moulin	Galahad
Lynx(1992)	Rendezvous	CWW-4442-64-1
Consort	Riband	Fresco_x_Riband(sib)
Galatea	Sicco(sib)	Galahad-5
Fenda	TJB-989-4	MMG-4170-7
Acclaim	Beaver	HussarGBR
Drake	Bounty_x_Galahad	Motto
Holster	Fresco	Rendezvous
Warrior(1993)	Rendezvous	Sniper
Crofter	Riband	Moulin
Hudson	Riband	Riband_x_Rendezvous
Weston	ApolloDEU	Rendezvous
Malacca	Apostle	Rendezvous_x_Riband
Shiraz	Axona	Jerico
Madrigal	Beaver	HussarGBR
Harrier	Beaver	Soldier
Impala	Dean	Andante
Caprimus	Gawain	Aquila
Wellington	Haven	NFC-257
Buccaneer	Haven	Riband_x_Gawain
Falstaff	Hunter	Beaver_x_HussarGBR
Equinox	Rendezvous_x_CWW-4442-64-1	Obelisk
Chablis	Tonic	Jerico_(Halle-35,_Halle-12)
Abbot	Torfrida(sib)	Avalon_x_Brimstone
Cantata	Adroit	Torfrida
Chaucer	ApolloDEU	Rendezvous
Savannah	Brigadier	Riband
Krakatoa	CWW-4442-64	ApolloDEU
Shango	Fresco	Tiresius
Dynamo	Hammer	Parade
NSL-WW-90-1282	Haven	Clarion
Reaper	Haven	NFC-251
Beaufort	Haven_x_Rendezvous	Fresco
Oberon	HussarGBR	Beaver_x_Torfrida
Aardvark	Lynx	Lynx_x_Cadenza(sib)
Charger	Mandate	Fresco(sib)
Caxton	Moulin	Riband
MaverickGBR	Talon	Torfrida
Datum	Talon_x_Beaver	Lynx(sib)
Buchan	Beaver	HussarGBR
Banker	Beaver	Rendezvous_x_Brock
Ranger	Blitz	(Cordiale_x_Cliare)_x_Cordiale
Magellan	CWW-4442-64	Rendezvous
Chicago	Haven	Obelisk
Brando	Lynx	Lynx_x_Cadenza
Denver*	Orestis_x_Lynx	Bandit
Wickham	Rialto	Morell
Explosiv	Talon	Hussar
Claire	Wasp	Flame
Brutus	?38	?333
Reydon	Beaufort	Haven
Slade	Consort	Haven_x_(Norman_x_D84-4-12)
Goldlace	Consort	Haven_x_Rendezvous
Eclipse	Drake(sib)	NFC-94-334
Asset	Flame	Zodiac
Arriva	Lynx	Lynx_x_Cadenza
Canterbury	Lynx	Riband
Newmarket	Maris-Huntsman	TW161
Orton	NFC-403-1	Rialto
Raffles	Shiraz	Cadenza
Cyber	Talon_x_Beaver	Lynx
Milestone	Vivant	Estica
Anglo	93-27	94-12
Oxbow	Brigadier	Consort
Rampart	Brutus	Rialto_x_(Rialto(sib)_x_Torfrida)
Kempt	Consort	Beaufort_x_Madrigal(sib)
Comet	Consort	Haven_x_(Norman_x_D84-4-12)
Posit	Consort	Madrigal
Biscay	Context	HussarGBR
Deben	Hunter_x_Buster	Wasp
Blaze	Hussar	Beaver
Chequer	Lynx	NFC-969-27
Harrow	NFC-967-18	Drake
Feast	Rialto	Beaufort_x_(Slejpner_x_Torfrida(sib))
Alchemist	Rialto	Brutus_x_Lynx
Odyssey	Rialto	Drake
Frelon	Soissons	Torfrida_x_Genial
Potent	Spry	Rialto
Vault	Tara_x_Haven	Andante_x_Haven
Sabre	Wasp	Beaver_x_(Beaver_x_Torfrida)
Tanker	Zodiac	Beaver
Stainton	?18	?313
Convoy	91-35	91-35_x_Cadenza
Access	91-6	90-15
Fielder	Brutus_x_Lynx	Rialto
Phlebas	Cadenza_x_Lynx	Lynx
Context	Consort	Lynx
Paragon	CSW_1742/19/6/68	Axona_x_Tonic
Insight	Flame	Hussar
Napier	HussarGBR	Lynx
Rivet	HussarGBR_x_Buster	Beaufort
Zaka	Krakatoa	94-35
Ashanti	Lynx	Lynx_x_Cadenza
Fender	Malacca	Beaver
Richmond	NSL-WW-90-1282	NSL-WW-91-1670
Macro	Orestis_x_5006	Bandit(91-11)
Mallet	Rialto	Haven_x_(Haven_x_Obelisk)
Robigus	1366	Z-836
Caphorn	Beaufort	F1(Rialto_x_S-14579-454)
Brunel	Beaufort	Krakatoa
Belter	Blaze(sib)	Consort
Tellus	Brigadier	Zentos
Ashby	Cadenza	Cadenza_x_Chablis
Warlock-24	Cadenza	W-929029
Wizard	Chianti	Consort
Arran	Consort	Asset
Carlton	CWW-92-1	FD-92054
Monument	Falstaff	Ritmo
Flaxen	NFC-3436-13-C-A	NFC-6929
Einstein	NSL-WW-90-1282	NSL-WW-91-1670
Chardonnay	Spry	Rialto
Classic	Torfrida	Flanders_x_Moulin
Choice*	Aardvark	Abbot
Excellenz	Beaufort	4899-36_x_Haven
Senator	Beaufort	Krakatoa
Morph	Buster	Baldus
Wallace	Cadenza	Avans
Scorpion-25	Cadenza	W-929029
Raglan	Charger	Abbot
Nijinsky	Claire	Consort
Chester	Claire(sib)	HussarGBR_x_Haven
Magnitude	Classic	Charger
Istabraq	Consort	Claire
DartW	Consort	Consort_x_Madrigal
Welford	CWW-92-1	FD-92054
Predator	EclipseGBR(sib)	Stainton
Equator	Equinox	Charger
Heritage	Equinox	Charger
Mayfield	Falstaff	Ritmo
Vector	Haven	Ekla_x_Nova_(TJB-330-1491)
Quest	Hudson	94-35
Steadfast(2002)	Madrigal	Drake
Cordiale	Malacca	Cadenza_x_Reaper
Extend	P-1527	Consort
Pagan	Savannah	95-93
Gladiator	Shannon	Falstaff
Option	Vivant	Rialto
Smuggler	W-930752	6438-283-B
Scandia	Aardvark	Charger
Brompton	Caxton	CWW-92-1
Defender	Classic	Charger
Atlanta	Krakatoa	94-32_x_Consort
Pennant	Malacca	FD-92054
Hourra	M-H-91-16	M-H-48-64
Ambrosia	Pinder	Genesis_x_Cantata(sib)
JB_Diego	STRU-2374	3351-B-2
Belvoir	95-A3	Ebony
Fastnet	Buster	Equinox
Hurley	CE-422-4	V-1-DH-4
Alchemy	Claire	Consort_x_Woodstock
Piranha	Claire	Krakatoa
Zebedee	Claire	Nelson
NSL-WW-48	Consort	Claire
Dover	F86Z46-6-2	Aardvark_x_Biscay
Asagai	MaverickGBR_x_Charger	Savannah
Gatsby	Wasmo	Nelson
Tybalt	ZE95-_2335	Chablis
Battalion	Aardvark	98-ST-08
Oakley	Access	Aardvark(sib)_x_Robigus
Humber	Anglo	Krakatoa
Benedict	Rialto	CPBT-W-48
Gulliver	Shamrock	Aardvark
Marksman(2007)	Aardvark	98-ST-08
Viscount	Canterbury	Robigus
Grafton	Cordiale	Savannah_x_95-93
Shogun	Mallet	Whistler
Director	MaverickGBR_x_Charger	Savannah
Challenger	Nelson	Wasmo
Mascot	Reaper	Rialto
Acrobat	Robigus	Cordiale
Conqueror	Robigus	Equinox
Lear	Robigus	Nijinsky
Duxford	Solstice	Scorpion-25
Limerick	Solstice	Scorpion-25
Ketchum	Solstice	Xi-19
Timaru	W56	Equinox_x_F_86_Z-46-6-2
Burnham	Whistler	Mallet_x_Excellenz
Cassius	WizardGBR	Claire_x_NSL-WW-24
Langdale	WW-51	Ghenghis
Gallant	Xi-19	Malacca_x_Charger
Bantam	Xi-19	NSL-WW-35
RockyGBR	Xi-19	Robigus
Velocity	Xi-19	Solstice
Panorama	Xi-19_x_Solstice	Solstice
Musketeer	ZE-91-11658	ZE-90-2666
Ochre	98-ST-31	Cortez
Griffin	Caribo	Tadorna
KWS_Sterling	Cordiale	Quest_x_Wizard
KWS_Quartz	Cordiale	Savannah_x_95-93
Santana	Gladiator	Vector
Buzzer	Hamac	CPD-95-71_x_Aardvark
Invicta	NSL-WW-48	Robigus
Warrior(2010)	Robigus	CM-8228
KWS_Bohinen	Robigus	Cordiale
KWS_Horizon	Robigus	Cordiale
Stalwart	Solstice	Malacca_x_Deben
Tyrell	Terrier	?830
Kingdom	Xi-19	Cordiale
KWS_Curlew	Xi-19	Cordiale
Zanatan	ZE-96-3878	?836
Cadogan	Aardvark	SE-9727
Denman	Alchemy	Glasgow
Zircon	Ashby	Ebony
Sherborne	Biscay	Aardvark
KWS_Gymnast	Claire	Robigus_x_Quest
Shire	Gladiator	Vector
Tuxedo	Goodwill_x_Robigus	Gladiator
Gravitas	Hyperion	Robigus
Emerald	Macao	Tapidor
KWS_Santiago	Oakley	Sherborne
Sheldon	Robigus	CM-8228
Orbit	Robigus	Cordiale
Monty	Robigus	NFC-10035
KWS_Target	Robigus	Robigus_x_((Buccaneer_x_Equinox)_x_Malacca)
Stigg	Tanker	Biscay_x_LW-96-2930(Septoria-resistant-line)
KWS_Podium	Xi-19_x_Robigus	Cordiale
Scout	Z-435	Deben
Granary	Ashby	Wallace
Ghenghis	24-1-420	Rialto
Beluga	Claire	Canterbury_x_Robigus
Lazarus	Exeter	MarshalSWE_x_NSL-WW-24
Rochfort	Pajero	Vivant_x_Xanthos
Cocoon	Wizard	Xi-19
KWS_Willow	00703S_x_Tybalt	Belvoir
Mulika	Paragon	Tybalt_x_Robigus
KWS_Alderon	(95-A3_x_Samoa)_x_Belvoir	Tybalt
Crusoe	Cordiale	Gulliver
Relay	Gladiator	Vector
KWS_Gator	Oakley	(Buccaneer_x_Equinox)_x_Malacca
Horatio	Robigus	Canterbury
Revelation	Alchemy_x_Claire	Shepherd
KWS_Kielder	Brompton	Oakley
KWS_Croft	Deben_x_Robigus	Robigus
Dickens	Equinox_x_Charger	Defender
Delphi	Gladiator	Robigus
Monterey	Istabraq	Robigus
Myriad	NSL_00_0742	Nijinsky
Leeds	Robigus	Istabraq
Chilton	Solstice	Option
Cougar	Tuscan	Robigus
Icon	Alchemy_x_Robigus	Magic
Skyfall	C4148	Hurricane
Zulu	CEBECO99080_x_Claire	Robigus
Cubanita	Ketchum	Cordiale
KWS_Kilburn	Paragon_x_((Raffles_x_Ebony)_x_Raffles)	Belvoir
Twister	Robigus	Istabraq
Panacea	Robigus_x_Claire	Lear
Evolution	Robigus_x_SJ5558	Smuggler
KWS_Cashel	Soissons	Soissons_x_Byron
Reflection	Denman	Oakley
KWS_Trinity	Grafton_x_Einstein	Timaru
KWS_Lili	KWS_Horizon	Timaru
RGT_Conversion	Oakley_x_Ambrosia	Alchemy
Britannia	Robigus	Cassius
Costello	Timaru	Cordiale_x_Biscay
KWS_Barrel	Bantam	Viscount
KWS_Basset	Cassius	Scout
KWS_Crispin	Conqueror	Timaru
Spyder	Delphi	Timber
KWS_Silverstone	KWS_Sterling	JB_Diego
KWS_Siskin	KWS_Sterling	Timaru
Graham	Premio	Expert
RGT_Illustrious	Qplus	Battalion
Belgrade	SJ-NA	Hereward
Bennington	Alchemy	Battalion
Dunston	Alchemy_x_Hereford	Shepherd
Freiston	Alchemy_x_Hereford	Shepherd
KWS_Cochise	Ashby	Lapis
LG_Motown	Bantam_x_Huntress	Denman
Savello	Cassius	Hereford
Shabras	Cassius	Hereford
Moulton	Duxford_x_Hereford	Shepherd
LG_Sundance	Hereford_x_Viscount	Cassius
Hardwicke	JB_Diego	Cassius
KWS_Zyatt	KWS_Quartz	Hereward
KWS_Chilham	Sparrow	Azurite
KWS_Kerrin	W177	KWS_Santiago
Elation	Cassius	Viscount
Elicit	Cassius	Viscount
Maris-Hobbit-Sib	TJB-16	Professeur-Marchal_x_(Marne-Desprez_x_Vogel-9144)
Sitka	Flambeau	TJB-989-4
CWW-92-1	?11	?306
RPB-95-73	?12	?307
RPB-87-73	?13	?308
98-ST-08	?14	?309
LERHEU134(Septoria-resistant-selection)	?15	?310
TJB-330-1491	?16	?311
NFC-94-334	?17	?312
Blitz	?19	?314
CPB-188	?20	?315
NHC-49	?21	?316
UK-Yield-Bulk	?22	?317
P-1527	?37	?332
Morell	?39	?334
Spice	?40	?335
Booty	Armada	Maris-Brigand
W-930752	Buster	6438-88-B
Hobbit-30-2	Capelle-Desprez_x_Heines-110	Professeur-Marchal_x_(Marne-Desprez_x_Vogel-9144)
TL-363-30-5	Capelle-Desprez_x_Heines-110	Professeur-Marchal_x_(Marne-Desprez_x_Vogel-9144)
TL-363-30-6	Capelle-Desprez_x_Heines-110	Professeur-Marchal_x_(Marne-Desprez_x_Vogel-9144)
CIMMYTCB-306-Y-70	Ciano-67	Yecora-70
Taurus	Griffin	Armada
TP-118	Hybrid-46	Holdfast(3*)_x_TR.TI
TW161	Jufy-1_x_Els	Koga-I_x_Tohoku-34
Malacca_x_Deben	Malacca	Deben
TJB-989-4	Maris-Hobbit	TJB-268-175
AvocetGBR	Maris-Hobbit(sib)	TJB-268-175
RW-917	Maris-Widgeon	?736
TJB-30-148	Maris-Widgeon	Hybrid-46_x_(Capelle-Desprez(2*)_x_Wisconsin-245)
4899-36	Monopol	Moulin
Torch	Moulin	Boxer
NSL-WW-91-1670	NHC-49	UK-Yield-Bulk
TJB-16	Nord_Desprez	(Capelle-Desprez_x_Heines-110)_x_(Capelle-Desprez(4*)_x_Wisconsin-245)
1425	poss_TJB-521-1425=Maris-Freeman_x_TL-363-30-5	?824
Soldier	Squadron	Rendezvous
TJB-54-218	VikingGBR	Capelle-Desprez_x_Holdfast
Bartley	Z-435	Malacca
Aronde	Koga-II	Breustedts-Teutonen_x_Thatcher
Theiss	LV-Theiss	?725
Szekacs	Alsace-22_x_(Regent_x_Nord_Desprez)	?805
Bankuti-178	Theiss	?784
Bleu-Dome	LV-Hgy	?689
Kalyansona	Gabo-55	Penjamo-T-62(sib)
Sona-227	Gabo-55	Penjamo-T-62(SIB)
Pusa-107	?23	?318
Selection-dans-des-Bles-Indiens	?24	?319
Etawah	LV-Ind	?692
Muzaffarnagar	LV-Muzaffarnagar	?703
Indian-G	Selection-dans-des-Bles-Indiens	?772
Doubbi	LV-Palestine	?705
Gaza	LV_Pal	?663
Rieti	LV_Rieti	?664
Mentana	Akakomugi	Wilhelmina_x_Rieti
Ardito	Akakomugi	Ibrido-21
Ibrido-21	Rieti	Wilhelmina
Frassinetto-276	Gentil-Rosso	?636
Frassinetto-405	Gentil-Rosso	?637
Gentil-Rosso	LV-Salerno	?714
Inallettabile-38	Hatif-Inversable	?641
Autonomia-A	Autonomia(S)	?596
Autonomia(S)	Frassinetto-405	Mentana
MaraITA	Aquila-I	Autonomia-A
Fortunato	Damiano	Lauro-Bassi
Damiano	Akakomugi	Wilhelmina_x_Rieti
S-13-ITA	Sterling-B	Wase-Nibay
Centauro	Inerio	Stramppelli
Pandas	Orso_x_(Bezostaya-1_x_S1)	Generosa_7_x_C._Marzotto)
Bolero	2625_x_267	Talent
Francia	Manital	Pandas
Mieti	Mec	Vinci
Eureka	Mironovskaya-808_x_Maris-Huntsman	R1.5.2_x_Courtot
Aquila-I	Damiano	San-Giovanni
San-Giovanni	Inallettabile-38	Frassinetto-276
Daruma	LV-Gunma	?687
Glassy-Fultz	Fultz	?628
Akadaruma	Daruma	?616
Akakomugi	LV-Fukui	?686
Konosu-26	Shirochabo	Florence
Tohoku-34	Turkey-Red	Fultz_x_Daruma
Norin-33	Konosu-26	Honiku-49
Honiku-49	AmberUSA	Turkey-Red-II
Aobakomugi	Ardito	Norin-7
LV-Tokai	?25	?320
LV-Jpn	?26	?321
Wase-Nibay	LV-Jpn	?695
Shirochabo	LV-Tokai	?727
Turkey-Red-II	Turkey-Red	?796
Kenya-C-6040	?28	?323
Kenya-Standard	?30	?325
Kenya-73	Kenya-Standard	Kenya-B256
Kenya-BF-4-3-B-10-V-1	?27	?322
Kenya-58	Kenya-BF-4-3-B-10-V-1	Red_Egyptian
Kenya-117-A	Aguilera-8	Marquis
Kenya-C-9906	Aguilera-8	Marquis
Kenya-192	Kenya-73-D-2-1-1-L	Button
Kenya-338-AA	Kenya-192	Australia-27
Kenya-Farmer	Kenya-192	Australia-27
Africa-Mayo	Mayo-48	Africa
Button	?29	?324
Kenya-B-256	Kenya-9-M-1-A-3	Kenya-U
Kenya-73-D-2-I-1-L	Kenya-Standard	Kenya-B256
Kenya-184	Reliance	Kenya-73
Suwon-85	Kanred	Glassy-Fultz_x_Akadaruma
Suwon-92	Suwon-13	Suwon-85
Suwon-13	?31	?326
El-Krelof	LV-Sahara	?713
Marroqui	LV-Mar	?697
Kentana-48	Kenya-C-9906	Mentana
Yaqui-48	Marroqui-588	Newthatch
Lerma-50	Mentana	Kentana-48(4*)
Mayo-48	Newthatch	Marroqui-588
Aguilera	LV-Mex	?701
Yaqui-50	Newthatch	Marroqui-588
Kentana	Mentana	Kenya-C-9906
Lerma-52	Mentana(3*)	Kenya-C-9906
Chapingo-53	Kentana-48	Yaqui-50
Yaktana-54	Frontana	Kentana-48_x_Yaqui-48
Gabo-54	Gabo	General-Urquiza_x_Kenya-C-9906
Yaqui-54	Kenya-C-9906	Timstein_x_Yaqui-48
Mayo-54	Mayo-48	Timstein_x_Egyptian-101
Kentana-54	Rio-Negro	Mentana_x_Kenta-C-9906
Gabo-55	Gabo-54	Kenya-58_x_Timstein
Gabo-56	Gabo-54	Kenya-58_x_Timstein
Ciano-67	Sonora-64	Chris(sib)_x_Pitic-62
Nainari-60	Gabo-55	(Kentana_x_(Queretaro_x_Thatcher))_x_(Gabo-55_x_(Mentana_x_Supremo))
Penjamo-T-62	Brevor_x_Tohoku-34	(Kenya-58_x_Frontana)_x_Newthatch
Yaktana	Kentana-48	Yaqui-48
Lerma-Rojo-64	Lerma-Rojo(2*)	Lerma-52_x_(Yaqui-50_x_(Brevor_x_Tohoku-34))
Mayo-64	Yaqui-54	Mayo-54_x_(Brevor_xTohoku-34)
Sonora-64-A	Yaqui-54	Yaktana_x_(Brevor_x_Tohoku-34)
Sonora-64	Yaqui-54(2*)	Yaktana_x_(Brevor_x_Tohoku-34)
Siete_Cerros-66	Gabo-55	Penjamo-T-62
Siete-Cerros-66	Gabo-55	Penjamo-T-62(sib)
Lerma-Rojo	Lerma-50_x_Yaqui-48	Supremo-211_x_Maria_Escobar(2*)
INIA-66	Sonora-64	Lerma-Rojo-64
Jaral-66	Sonora-64	Nainari-60_x_Tezanos-Pintos-Precoz
Tobari-66	Sonora-64-A	Tezanos-Pintos-Precoz
Mexico-50	Brevor_x_Tohoku-34	Mayo-54
Azteca-67	Sonora-64	Chris_x_Pitic-62
Pitic-62	Brevor_x_Tohoku-34	Yaktana-54
Bluebird	II-8156	Ciano-67_x_(Klein-Rendidor_x_Sonora-64)
Andes	Mayo-48	Kenya-58_x_Frontana
CardinalMEX	II-8156-B	Jaral-66(sib)_x_Zaragoza-75
Tordo	Nainaro-60(2*)_x_(Sonora-64_x_Tom-Thumb)	Sonora-64_x_Lerma-Rojo-64
Vicam-71	Napo-63	INIA-66(sib)
Paloma	Pato	Napo-63_x_(Sonora-64_x_Lerma-Rojo-64)
Jupateco-73	Norteno-67	II-12300_x_(Siete_Cerros-66_x_Lerma-Rojo-64)
Osprey	CardinalMEX_x_Napo-63	Tordo_x_Samaca-68
Zaragoza-75	II-8156	Mengavi
Bluejay	Siete-Cerros-66	Paloma_x_Tezanos-Pintos-Precoz
Opata-85	Jupateco-73	Bluejay
Aguilera-8	Aguilera	?592
II-8156	Gabo-55	Penjamo-T-62
II-8156-B	Gabo-55	Penjamo-T-62
II-12300	Gabo-56	Andes_x_(Chapingo-53_x_(Kentana-48_x_Yaqui-50))
II-143-2C-2C-1C	Maria-Escobar	Marroqui_x_(Marroqui_x_Kenya)
Marroqui-588	Marroqui	?737
Spijk	Zeeuwse	Squarehead
Wilhelmina	Squarehead	Spijk
Emma	Wilhelmina	Essex-Gladkaf
Cleo	MinisterBEL	HeinesVII
Tadorna	Fanal	Heines-2167_x_HeinesVII
Cato	IbisDEU	HeinesVII_x_CarstensVIII
Clement	Cleo	(HeinesVII(2*)_x_Riebesel-57-41)_x_(HeinesVII(3*)_x_(Timstein_x_Hope))
Mildress	HeinesVII(3*)	Riebesel-57-41
Bastion	Halle-12	Halle-35_x_MaraITA
Sicco	Ring	Opal_x_Selkirk
Arminda	Carstens-854	IbisDEU
Axona	Maris-Dove	HPG-522-66
Composite-cross-of-36-cultivars	?32	?327
Obelisk	Composite-cross-of-36-cultivars	?610
Estica	Virtue	Arminda
Fletum	B-693419-15	SVP-69-6-11-8
Ritmo	Virtue	Maris-Marksman_x_(Maris-Hobbit_x_(Line-1320_x_WizardGBR))
Woburn	Flame	Hunter
Storm	ApolloDEU	Trawler
Xi-19	Cadenza	Cadenza_x_Rialto
Chatsworth	Estica	Genesis
Boston	Wild-Emmer-composite-cross	?802
Solstice	Vivant	Rialto
Sahara	Savannah	Claire
Walpole	Xi-19	Solstice
SVP-69-6-11-8	?33	?328
Zeeuwse	LV-Zeeland	?735
Pakistan-W-56	?34	?329
LV-Palestine	?35	?330
Ostka-Galicyjska	LV-Pol	?706
LadogaRUS	LV-Severnaya-Rossiya	?720
Onega	LV-Arkhangelsk	?669
Skorospelka-2	Klein-33	Fulcaster_x_Kanred
Lutescens-314-h-147	Bezostaya-1	Bezostaya-4_x_Neuzucht-14-44
Bezostaya-4	Lutescens-17UKR	Skorospelka-2
Bezostaya-1	Skorospelka-2	Lutescens-17UKR
Kavkaz	Bezostaya-1	Lutescens-314-h-147
Svalofs-0201	Heines-Emma	?642
Grenadier	Shireffs-Squarehead	?774
Svalofs-Kolben	Heines-Kolben	?643
Svavlofs-Kolben	Heines-Kolben	?644
Extra-Squarehead	Squarehead	?779
Kotte	LV-Skania	?722
Pudel	Squarehead	?781
Bore	Squarehead	?780
Extra-Squarehead-II	Extra-Squarehead	Grenadier
Sammet	LV-Uppland	?728
Iduna	Squarehead	Schonen
Sol-I	LV-Skane(S)	?721
Kron	Pansar	Sol-II
Thule	Sammet	Pudel
Pansar	Kotte	Grenadier
Sol-II	Sol-I	Extra-Squarehead-II
Thule-II	Thule	?785
Extra-Kolben-II	Extra-Kolben-I	?624
Extra-Kolben	Svalofs-Kolben	Svalofs-0201
Halland	LV-Halland	?688
Standard-1	Iduna	Tystofte-Smaahvede
Pansar-III	Kotte	Grenadier
Jarl	Sammet	Iduna
Svea-II	Sammet	Thule-II
Cahns-1833	Saxo	Extra-Kolben
Saxo	Tystofte-Smaahvede	?797
Ankar-II	Saxo	Ankar-I
Aring	Saxo	Ankar-I
Fylgia-de-Printemps	Aurore	Extra-Kolben-II
Ergo	Jarl	Ankar-I
GlutenSWE	Svea-II	Svalovs-0870
Eroica	Aring	Weibulls-5133
Virtus	Svea-II	Ergo
Karn-1	Weibulls-8244	Weibulls-8388
Karn-II	Karn-1	?652
Odin	GlutenSWE	Ergo
Pondus	Cahns-1833	Weibulls-4099
Eroica-II	Eroica	?623
Ertus	Virtus	Eroica-II
Banco	Weibulls-1731-37	Ankar-II
Svenno	Weibulls-8244	Weibulls-8388
Weibulls-1014-55	Banco	Odin
Starke	Weibulls-11556	Weibulls-11376
Ankar-I	Iduna	Bore
Ring	Pondus	Karn-II
Holme	Weibulls-1014-55	Starke
Holger	Weibulls-2250-68	Weibulls-2243-68
Slejpner	Maris-Bilbo	Maris-Huntsman_x_(Weibulls-20102_x_CB-149)
Sarek	Maris-Bilbo_x_Maris-Huntsman	Holger
MarshalSWE	Kontiki	Brigadier
Weibulls-5150	Ankar-II	Bankuti-178
Weibulls-11376	Ankar-II	Weibulls-1731-37
Weibulls-6518	Ankar-II	Weibulls-5150
Weibulls-5133	Bankuti-178	Standard-1
Weibulls-20102	Ertus	Starke_x_WW-4816
Weibulls-4099	Extra-Kolben-II	Saxo
Weibulls-8244	Halland	Extra-Kolben-II
Weibulls-2250-68	Holme	Svenno_x_Wisconsin-249
Weibulls-2243-68	Holme	WW-210-60_x_(Starke_x_(Ring_x_H-8810-47))
Guerdon	Maris-Bilbo	Maris-Huntsman_x_(Weibulls-20102_x_CB-149)
Weibulls-8388	Marquis	Hatif-Inversable
Weibulls-3922	Saxo	Ankar-I
Extra-Kolben-I	Svalofs-Kolben	Svalofs-0201
Weibulls-11556	Virtus	Eroica
Weibulls-6431	Weibulls-3922	Bankuti-178
Weibulls-1731-37	Weibulls-6431	Weibulls-6518
Banatka	LV-BanatUKR	?670
T-389	LV-Tarashchanskogo-uezda-Cherkass-obl(S)	?724
Lutescens-17UKR	Ukrainka	T-389
Artemovka(T)	LV_Kremenchug	?658
Mironovskaya-808	Artemovka(T)	?595
Ukrainka	Banatka	?597
Pelon-33-CJ	LV-Ury	?729
Americano-44-D	LV-Ury	?731
Americano-25-E	LV-Ury	?730
Purplestraw	Red-Straw	?764
Mediterranean	LV_Mediterranean	?659
Java	Purplestraw	?751
Red-May	Red-Lammas	?760
Early-May	Red-Lammas	?761
Clawson	Fultz	?633
Odessa	LV_odessa	?661
Chile-Club	TR.CO	?787
Champlains-Hybrid	Goldendrop	Crimean
Fultz	Lancaster	?653
Turkey-Red	Crimean	?612
Crimean	LV-Rus	?710
Turkey	Crimean	?613
Yaroslav-Emmer	LV-Yaroslav,Rus	?734
Michigan-Amber	Red-Lammas	?759
Indiana-Swamp(S)	LV_Ohio	?662
Dietz	Fultz	Lancaster(S)
Red-Wonder	Fultz	Lancaster(S)
Fulcaster	Lancaster(S)	Fultz
Lancaster_	Mediterranean	LV_Mediterranean
Saskatchewan-Fife	Red-Fife	?757
HornblendeUSA	Improved-Fife	Saskatchewan-Fife
Improved-Fife	Red-Fife	?756
Fortyfold	Redchaff	?753
Hungarian	Crimean	?614
Iumillo	LV-Ita	?694
Summer-Club	Chile-Club	Michigan-Club
Minhardi	Turkey	Odessa
Kota	LV-Rus	?711
HussarUSA	Red-Hussar(S)	?758
Redchaff	?41	?336
Leap	Mediterranean	?738
Trumbull	Fultz	?629
Junior-6	Redchaff(S)	?754
Blounts-Lambrigg	Defiance	?617
Carina	LV-StPetersburg-Rus	?723
H-44	Marquis	Yaroslav-Emmer
Kanred	Crimean	?611
Malakof	Crimean	?615
Minturki	Turkey	Odessa
ForwardUSA	Fulcaster	?627
Fulhio	Fultz	?631
Redhart	Red-May	?762
Portage	Poole	?748
Purkof	Malakhof	Michigan-Amber
Ceres	Marquis	Kota
Marquillo	Iumillo	Marquis
Hope	Marquis	Yaroslav-Emmer
Oro	Turkey	?795
White-Odessa	Lofthouse	?654
Kawvale	Indiana-Swamp(S)	?646
Brevon	Federation_x_Fortyfold	Florence_x_Turkey
Rio	Argentine	?593
WEA	Fultz	?632
RL-625	Ceres	(Kanred_x_Marquis)_x_(Iumillo_X_Marquis)
Mercury	Ceres	Hope_x_Florence
Reliance	Marquis	Kanred
Rex	White-Odessa	Hard-Federation
Thatcher	Kanred_x_Marquis	Iumillo_x_Marquis
Thorne	Fulcaster	Portage
Wabash	Fultz	?630
Merit	Ceres	H-44
PilotUSA	Ceres	Hope
Rival	Ceres	Hope_x_Florence
Timstein	TR.TI	Steinwedel
Hardired	Early-May	HussarUSA_x_Hope
Noll-28	HussarUSA	ForwardUSA
Pilot-13	PilotUSA	?747
Fairfield	Fulhio	Purkof
Orfed	Federation	Oro
Selection-27-15	Brevon	(Oro_x_(Federation_x_Fortyfold))_x_(Oro_x_(Florence_x_Turkey-Red))
Mida	Mercury	RL-625
N-1831	Mida	ND-1530
Henry	Red-Resaca_x_Webster	Hope_x_IL-1
Supremo-211	Surpresa	Mediterranean_x_Hope
Newthatch	Thatcher(2*)	Thatcher_x_Hope
CT-609	Cadet	Mida
Cadet	Merit	Thatcher
Newsar	Trumbull	W-38_x_(Hungarian_x_Fultz)
Vigo	Trumbull	WEA
Chancellor	Purplestraw_x_Kanred	(Carina_x_Dietz)_x_(Mediterranean_x_Carina)
Wisconsin-249	D-357-1	PD-2666-A-2-2-15-6-3
Wisconsin-245	D-375-1	PD-2666-A-2-2-15-6-3(3*)
Atlas-66	Frondoso	Noll-28_x_Redhart(3*)
Supremo	Surpresa	Mediterranean_x_Hope
Brevor	Brevon	(Oro_x_(Federation_x_Fortyfold))_x_(Oro_x_(Florence_x_Turkey-Red))
Rushmore	Thatcher	Rival
Seneca	Fulcaster	Portage
ND-40-2	NS-3880-227	ND-4
Lee	Timstein	Hope
Taylor	Trumbull	Frondoso
PD-2666-A-2-2-15-6-3	Chinese_Spring	IL-1
Conley	Lee	RL-2563
Selection-14	Tohoku-34	Brevor
Agrus	Trumbull_x_AG.EL	Fultz_x_(Trumbull_x_(Hope_x_HussarUSA))
Transfer	Chinese_Spring	AE.UM_x_TR.DN
Selection-3	Hybrid-50	Orfed
Burt	Rex_x_Rio	Selection-27-15
Coker-57-6(2*)	Taylor	Hardired
II-53-546	Lee	II-44-29
Centana	Pilot-13	Thatcher_x_Pilot-13
Redcoat	PD-4126-A-9-32-2-2	Fultz_x_Surpresa
Gaines	Burt	Selection-3_x_Selection-14
GA-1123	Chancellor	((TR.TI_x_Steinwedel)_x_(Red-Wonder_x_Trumbull))_x_((Leap_x_(Thatcher_x_Purplestraw))_x_(Hope_x_(IL-1_x_W-38)))
Justin	Conley	ND-40-2
Tom-Thumb	LV-Tibet	?726
Vogel-8058	(der)_Tohoku-34	?591
Vogel-9144	Tohoku-34	Brevor
Agatha	Thatcher	Agrus
Chris	Thatcher(3*)_x_Frontana	Thatcher(2*)_x_(Newthatch_x_Kenya-58)
Chris(sib)	Thatcher(3*)_x_Frontana	Thatcher(2*)_x_(Newthatch_x_Kenya-58)
NS-3880	Lee	Mida
ND-455	N-2350	NS-3880_x_(Kenya-Farmer_x_Rushmore)
Polk	(Frontana_x(Newthatch_x_Kenya-58))	Surpresa_x_Thatcher
Arthur	Kenya-Farmer_x_PD-427-A-1-1-3	(Wisconsin-245_x_PD-4548)_x_((Wabash_x_Minhardi)_x(Fairfield_x_(Wabash_x_(W38_x_(Hungarian_x_Fultz)))))
Waldron	ND-81	Justin
EraUSA	II-55-10	(II-53-546_x_(III-58-4_x_II53-388))_x_(II-52-329_x_Pembina)
Wisconsin-261	Kenya-184_x_(Wisconsin-250-6-10-2-2-1(4*)_x_Henry)	(Kenya-184_x_Wisconsin-250-2-3-3-1(7*))_x_(Penjamo-T-62_x_(P-54_x_Henry(7*)))
ND-499	Waldron	Justin(2*)_x_(Justin_x_((ND-122_x_Conley)_x_(ND-259_x_Conley)))
Wisconsin-261	Wisconsin-250-6-10-2-2-1_x_Kenya-184	(Wisconsin-250-2-3-3-1_x_Kenya-184)_x_(Penjamo-T-62_x_(P-54_x_Henry))
World-Seeds-1809	Chris	Justin_x_Sonora-64
Coker-68-15	Coker-57-6(2*)	Norin-33_x_PD-R-485-A-9
McNair-1813	Seneca	Redcoat_x_((Brevor_x_Tohoku-34)_x_((Kenya-Farmer_x_Redcoat)_x_(Kenya-Farmer_x_((Thorne_x_Timstein)_x_(Trumbull_x_Purplestraw)))))
II-55-10	II-50-72	MN-2824
ND-510	ND-455_x_(Kentana-48_x_TR.TI)	Agatha_x_ND-455
Butte	Wisconsin-261	Polk_x_ND-480
Olaf	Justin	(ND-122_x_(Conley_x_Waldron))_x_(Conley_x_(ND-259_x_Justin))
Len	ND-499	Wisconsin-261_x_(RL-4205_x_Justin)
James	ND-510	Olaf
ND-4	Thatcher	Kenya-Farmer
Nelson	Arthur	GA-1123
Pioneer-2369	EraUSA	Chris_x_(Sonora-64_x_Tezanos-Pintos-Precoz)
Centa	James	Butte
79-W-810	McNair-1813	Coker-68-15
Susquehanna	VA-68-26-331	(Thorne_x_199-4)_x_(Thorne_x_(Unknown-parent_x_(Taylor_x_(Brevor_x_Tohoku-34))))
Derwent*	HGC-146	FVL158
Arlington	HGC-146	SVC-1141
Hybrid-50	(Federation_x_Fortyfold)_x_(Florence_x_Turkey-Red)	(Oro_x_(Federation_x_Fortyfold))_x_(Oro_x_(Florence_x_Turkey-Red))
HGC-146	?42	?337
FVL158	?43	?338
SVC-1141	?44	?339
III-58-4	Centana	Brevor_x_Tohoku-34
US-60-43	Chinese_Spring	Hope_x_(Fultz_x_Purdue-line)
AmberUSA	Clawson	?606
II-50-72	Frontana	Newthatch_x_Kenya-58
II-52-329	Frontana	Thatcher
Fultz_x_Hungarian	Fultz	Hungarian
ND-1349	H-44	Ceres
Wisconsin-250-2-3-3-1	Henry	Wisconsin-244
Wisconsin-250-6-10-2-2-1	Henry	Wisconsin-244
IL-1	Java	?651
ND-122	Kenya-338-AA_x_(N-1831_x_Lee)	Newthatch_x_Maria_Escobar
II-44-29	Kenya-58	Newthatch
ND-34	Kenya-Farmer	Lee_x_Mida
NS-3880-227	Lee	Mida
SBZ-004-A	Len	Pioneer-2369
ND-259	Mayo-54	Brevor_x_Tohoku-34
ND-264	ND-138	Lee_x_II-143-2C-2C-1C
ND-480	ND-264	Justin
ND-81	ND-34	Lee
PD-R-485-A-9	Newsar_x_(Trumbull(3*)_x_(HussarUSA_x_Hope))	Fairfield_x_((Hungarian_x_Fultz)_x_(Doubbi_x_(Hungarian_x_Fultz)))
199-4	P-55-47-1-45	Asosan_x_(Chancellor_x_(Redhart_x_Surpresa))
PD-4548	PD-4126-A-9-32-2-2	Fultz_x_Surpresa
SBY-336-A	Pioneer-W-6744	Arg-5_x_(Waldron_x_(Justin_x_Lundi))
W-0010-E	SBZ-004-A	SBY-336-A
Wisconsin-244	Thatcher	Hope_x_IL-1
ND-1530	Thatcher	ND-1349
MN-2824	Thatcher	Surpresa
II53-388	Thatcher_x_Frontana	Mida_x_(Thatcher_x_Kenya-117-A)
D-375-1	TR.TI	?788
D-357-1	TR.TI	?789
PD-4126-A-9-32-2-2	Trumbull_x_(HussarUSA_x_Hope)	Kawvale_x_(Fairfield_x_(Wabash_x_(W38_x_(Hungarian_x_Fultz))))
PD-427-A-1-1-3	Vigo	(Fulhio_x_Purkof)_x_(Trumbull_x_(HussarUSA_x_Hope))
Sava	Redcoat	Fortunato
NS-732	Aobakomugi	S-13-ITA
Red_Egyptian	LV-Egy	?676
Red-Egyptian	LV-Egy	?677
Kafue	Selkirk	Lee
Lundi	MaraITA	Kafue
Steadfast	Victor	Little-Joss
Leo	Fresco	Slejpner
Veritas	Fresco(sib)	Haven(sib)
Atla	Haven	Moulin_x_209-AD-00719
Renown	Norman	Monopol
OSTARA	Slejpner(from_kinship)	?775
Newhaven	Haven	Haven_x_Slejpner
Tempest	Haven	Aristocrat(sib)
Temple	Moulin_x_Arminda	Rektor
Rosette	CWW-87-5	Axial_x_Torfrida
Dickins	W-84252_(sarek?)	CWW-88-6_(Aristocrat?)
Agami	4215-05-01	Brigadier
Mexico	B-6141-4-4	Rendezvous_x_(Pernel_x_Marius)
Broiler	composite_cross	?607
Epoch	Hunter	WY-41-6_x_Dean
Nexus	Hussar	Adroit
Travix	Rialto	Lynx
A13-98	Nova	Haven
PR21R60	?51	?346
Harbour	Consort	NFC-5204
Goodwill	Flame	Hunter
Mayfair	Lynx	Genesis_x_Rialto
Sancerre	Riband	Parade_x_Guerdon
Dickson	Abbot	Consort
Lancelot	Darius	477-11
M007	Rialto	Brutus_x_Lynx
Batsman	Ghenghis	WW-51
Celebration	Redford	Line-2822
Qplus	Solstice	Robigus
Maxwell	composite_cross	?608
Canadair	CPB-96-37	Hamac
Javelin*	MaverickGBR_x_Charger	Hamac
Bowindo	Aardvark	Equinox_x_Blaze
2.3_x_8.2	2.3	8.2
2361_x_((Benoist-40_x_Petit-Quinquin)_x_(Vilmorin-27_x_Thatcher))	2361	(Benoist-40_x_Petit-Quinquin)_x_(Vilmorin-27_x_Thatcher)
2625_x_267	2625	267
6115_x_Top	6115	Top
(Buccaneer_x_Equinox)_x_Robigus	(Buccaneer_x_Equinox)	Robigus
(Federation_x_Fortyfold)_x_(Florence_x_Turkey-Red)	(Federation_x_Fortyfold)	Florence_x_Turkey-Red
((Hybrid-46_x_Perdix)_x_TP-118)_x_((Hybrid-46_x_Perdix)_x_TP-229)	(Hybrid-46_x_Perdix)_x_TP-118	(Hybrid-46_x_Perdix)_x_TP-229
((Joss-Cambier_x_Moisson)_x_Mexico-50)_x_B-21-Versailles	(Joss-Cambier_x_Moisson)_x_Mexico-50	B-21-Versailles
((Jubile_x_Tetrix)_x_(Tetrix_x_VikingGBR))_x_(Champlein_x_Capelle-Desprez)	(Jubile_x_Tetrix)_x_(Tetrix_x_VikingGBR)	Champlein_x_Capelle-Desprez
((RM-49_x_RM-97)_x_(V-6603_x_Joss-Cambier))_x_(Champlein_x_RM-6)	(RM-49_x_RM-97)_x_(V-6603_x_Joss-Cambier)	Champlein_x_RM-6
((TR.TI_x_Steinwedel)_x_(Red-Wonder_x_Trumbull))_x_((Leap_x_(Thatcher_x_Purplestraw))_x_(Hope_x_(IL-1_x_W-38)))	(TR.TI_x_Steinwedel)_x_(Red-Wonder_x_Trumbull)	(Leap_x_(Thatcher_x_Purplestraw))_x_(Hope_x_(IL-1_x_W-38))
LV_Hgy	?100	?395
LV-Theiss	?101	?396
LV-Bavaria	?102	?397
5006	?103	?398
Africa	?104	?399
C.R.	?105	?400
C.O.	?106	?401
LV-Tibet	?107	?402
LV-Mex	?108	?403
AG.EL	?109	?404
LV-Prt	?110	?405
Introduction-from-FRA	?111	?406
White-French	?112	?407
LV-Europe	?113	?408
LV-Muzaffarnagar	?114	?409
Michigan-Club	?115	?410
TR.CO	?116	?411
Ag._elongatum	?117	?412
LV-Arg	?118	?413
Triesdorfer-81-128	?119	?414
CWM-100-1	?120	?415
Chile-13572-IT	?121	?416
MMG-0370-18	?122	?417
MMG-442-47-1	?123	?418
MMG-4668-8	?124	?419
LV-Chn	?125	?420
LV-HunduKush	?126	?421
Epinal	?127	?422
RTS-2	?128	?423
LV-BanatUKR	?129	?424
LV-Fra	?130	?425
HPG-522-66	?131	?426
Macao	?132	?427
Triticale-derivative	?133	?428
Angela	?134	?429
1144	?135	?430
NSL-WW-24	?136	?431
1366_(Putch)	?137	?432
Z-836	?138	?433
Norin-7	?139	?434
Sterling-B	?140	?435
LV_Ohio	?141	?436
Red-Hussar(S)	?142	?437
LV_Aus	?143	?438
Weibulls-2019	?144	?439
NFC-3436-13-C-A	?145	?440
NFC-6929	?146	?441
HN-35	?147	?442
Kontiki	?148	?443
93-27	?149	?444
94-12	?150	?445
Line-1320	?151	?446
S-14579-454	?152	?447
NFC-251	?153	?448
NFC-257	?154	?449
CPBT-W-48	?155	?450
WW-51	?156	?451
24-1-420	?157	?452
Greyhound	?158	?453
RPB-79-550	?159	?454
LV_Kremenchug	?160	?455
Halle-12	?161	?456
Halle-35	?162	?457
LV-Salerno	?163	?458
W-929029	?164	?459
Pakistan-W-97	?165	?460
CPBT-W-97	?166	?461
94-35	?167	?462
CPBT-W-89	?168	?463
F-86-2-46-6-2	?169	?464
91-6	?170	?465
90-15	?171	?466
LV-Fra	?172	?467
LV-Severnaya-Rossiya	?173	?468
Hybrid-English	?174	?469
Red-King	?175	?470
Britta	?176	?471
Kenya-9-M-1-A-3	?177	?472
Kenya-U	?178	?473
LV-StPetersburg-Rus	?179	?474
Hadmerslebener-26384-78	?180	?475
Hadmerslebener-338-58	?181	?476
Richelle_Blanche-de-Napoles	?182	?477
Lofthouse	?183	?478
Argentine	?184	?479
LV-Ury	?185	?480
LV-Tarashchanskogo-uezda-Cherkass-obl(S)	?186	?481
Petkus	?187	?482
LW-96-2930(Septoria-resistant-line)	?188	?483
Pinder	?189	?484
UK-88-21-96	?190	?485
Cho	?191	?486
Capricio	?192	?487
LV-Potissa	?193	?488
Hohenheimer-77	?194	?489
LV-Mayenne	?195	?490
CB-149	?196	?491
WW-4816	?197	?492
LV-Uppland	?198	?493
Selection-from-F2-bulk-population	?199	?494
Chile-8923	?200	?495
STRU-2374	?201	?496
3351-B-2	?202	?497
FD-89034-23	?203	?498
6438-283-B	?204	?499
6438-88-B	?205	?500
98-ST-31	?206	?501
Cortez	?207	?502
FD-92054	?208	?503
94-32	?209	?504
D-84-4-12	?210	?505
Toerring-Alt	?211	?506
LV_Deu	?212	?507
93-13	?213	?508
WW-210-60	?214	?509
H-8810-47	?215	?510
NFC-10035	?216	?511
ZE-90-2666	?217	?512
ZE-91-11658	?218	?513
Stamm	?219	?514
W-24-50	?220	?515
W-116-51	?221	?516
AE.OV	?222	?517
Frankenthaler-Dickkopf	?223	?518
RPB-4945	?224	?519
Glanens	?225	?520
Hamac	?226	?521
CPB-95-71	?227	?522
RM-6	?228	?523
RM-49	?229	?524
RM-97	?230	?525
V-6603	?231	?526
11664-4-6	?232	?527
Composite-Cross	?233	?528
D-172-6-4	?234	?529
LD-339	?235	?530
A-53-03	?236	?531
Z-435	?237	?532
ZE-96-3878	?238	?533
5006-A	?239	?534
NFC-99275	?240	?535
Blaukorn-Abkommling	?241	?536
6003	?242	?537
H-2596	?243	?538
CF-1616	?244	?539
CF-1851	?245	?540
Purdue-line	?246	?541
Complex-TIG-323-1-3-M	?247	?542
BS-948	?248	?543
BS-934	?249	?544
RPB-68-114	?250	?545
LV-North-East-France	?251	?546
TP-226	?252	?547
Kenya	?253	?548
P-54	?254	?549
Red-Resaca	?255	?550
Introduction-from-Turkestan	?256	?551
N-2350	?257	?552
VA-68-26-331	?258	?553
Poole	?259	?554
Asosan	?260	?555
AE.UM	?261	?556
Weihenstephaner-616-67	?262	?557
NSL-WW-35	?263	?558
Terrier	?264	?559
Kurt	?265	?560
Lauro-Bassi	?266	?561
Wild-Emmer-composite-cross	?267	?562
SE-9727	?268	?563
6115	?269	?564
Lignee-153-Blondeau	?270	?565
H-43	?271	?566
CF-10-Schad	?272	?567
91-35	?273	?568
95-93	?274	?569
RJ-80114	?275	?570
4215-05-01	?276	?571
UN-407	?277	?572
TR.DN	?278	?573
FLAMINGO	?279	?574
NRPB-88-1081	?280	?575
CWW-87-5	?281	?576
composite_cross	?282	?577
Hyb-93-16	?283	?578
WY-41-6	?284	?579
Caspian	?285	?580
CPB-96-37	?286	?581
Line-2822	?287	?582
477-11	?288	?583
B-693419-15	?289	?584
BP-532-74	?290	?585
209-AD-00719	?291	?586
2429-16	?292	?587
310010	?293	?588
SB-71189	?294	?589
LV-Arg	?295	?590
NFC-5204	?36	?331
WH929623-5	?45	?340
DW930861-509	?46	?341
DW929620-511	?47	?342
VDH-1057-95	?48	?343
RBP-73-1062	?49	?344
RPB-72-441	?50	?345
LV-Saumur	?52	?347
LV_odessa	?53	?348
LV_Mediterranean	?54	?349
LV-Rus	?55	?350
LV-Ita	?56	?351
LV-Ind	?57	?352
LV-Arkhangelsk	?58	?353
Gehun	?59	?354
LV-Rus,Sankt-Peterburg	?60	?355
TR.TI	?61	?356
LV-Rus,Yaroslav	?62	?357
LV-Rio-Grande-do-Sul	?63	?358
LV-Halland	?64	?359
LV-Essex-Kent-Sussex	?65	?360
LV-Skania	?66	?361
Introduction-from-GBR	?67	?362
LV-Esp	?68	?363
LV-Egy	?69	?364
T.TimopheeviiZhuk	?70	?365
LV-Scotland	?71	?366
Kattermann	?72	?367
LV_Russian	?73	?368
LV_Pal	?74	?369
Modrows-Preussen	?75	?370
LV-Markischer	?76	?371
LV-Marken	?77	?372
LV-Deu	?78	?373
LV-Gunma	?79	?374
LV-Saone	?80	?375
LV-Pol	?81	?376
LV-Mar	?82	?377
TR.CA	?83	?378
AE.VE	?84	?379
LV-Eng	?85	?380
Chinese-116	?86	?381
Unnamed-hybrids	?87	?382
LV-WestSichuan	?88	?383
LV_England	?89	?384
Heines-45-57	?90	?385
LV-Fukui	?91	?386
LV-Zeeland	?92	?387
LV_Rieti	?93	?388
LV-Sahara	?94	?389
Ble-de-Pays-Americain	?95	?390
LV_Seignora	?96	?391
Agropyron	?97	?392
TR.AE	?98	?393
LV-Skane(S)	?99	?394
00703S_x_Tybalt	00703S	Tybalt
(2.3_x_8.2)_x_(Yaktana_x_Etoile-de-Choisy)	2.3_x_8.2	Yaktana_x_Etoile-de-Choisy
wattines	2816-248-Desprez	Champlein
4899-36_x_Haven	4899-36	Haven
81-12-Versailles_x_(Prieur_x_US-60-43)	81-12-Versailles	Prieur_x_US-60-43
91-35_x_Cadenza	91-35	Cadenza
94-32_x_Consort	94-32	Consort
Lapis	95-1	Ebony_x_95-1
95-A3_x_Samoa	95-A3	Samoa
(95-A3_x_Samoa)_x_Belvoir	95-A3_x_Samoa	Belvoir
Tuscan	96-1-PD-176	Equinox
Aardvark_x_Biscay	Aardvark	Biscay
Shepherd	Aardvark	Claire
Aardvark(sib)_x_Robigus	Aardvark(sib)	Robigus
AE.UM_x_TR.DN	AE.UM	TR.DN
AG.EL_x_Rescue	AG.EL	Rescue
Agatha_x_ND-455	Agatha	ND-455
Manella	Alba	HeinesVII
Alchemy_x_Claire	Alchemy	Claire
Alchemy_x_Hereford	Alchemy	Hereford
Alchemy_x_Robigus	Alchemy	Robigus
Bersee	Allies	Vilmorin-23
Alsace-22_x_(Regent_x_Nord_Desprez)	Alsace-22	Regent_x_Nord_Desprez
Andante_x_Haven	Andante	Haven
Andes_x_(Chapingo-53_x_(Kentana-48_x_Yaqui-50))	Andes	Chapingo-53_x_(Kentana-48_x_Yaqui-50)
Angela_x_TJB-330-1491	Angela	TJB-330-1491
Freccia	Aquila(Italy)	Autonomia
Mara	Aquila(Italy)	Autonomia
Ardito_x_Mon_Desir	Ardito	Mon_Desir
Ardito_x_Podolanka	Ardito	Podolanka
Tevere	Ardito	Rieti_x_Hatif-Inversable
Ares_x_Severin	Ares	Severin
Arg-5_x_(Waldron_x_(Justin_x_Lundi))	Arg-5	Waldron_x_(Justin_x_Lundi)
Aring_x_(Bankuti-178_x_Standard)	Aring	Bankuti-178_x_Standard
Mironovskaya	Artemovka	?594
GK-Kincso	Arthur	Sava
Asosan_x_(Chancellor_x_(Redhart_x_Surpresa))	Asosan	Chancellor_x_(Redhart_x_Surpresa)
Atou_x_GU-362	Atou	GU-362
Avalon_x_Alcedo	Avalon	Alcedo
Avalon_x_Brimstone	Avalon	Brimstone
Axial_x_Torfrida	Axial	Torfrida
Axona_x_Tonic	Axona	Tonic
Cadenza(sib)	Axona	Tonic
B-21-Versailles_x_Mexico-50	B-21-Versailles	Mexico-50
Cerere	Ballila	Ardito
Turano	Ballila	Ardito
Velino	Ballila	Ardito
San-Pastore	Ballila	Villa-Glori
Udyczanka	Banatka	Wysokolitewka
Esterhazy	Banatka	?806
Denver	Bandit	Lynx_x_Orestis
Fertodi-293	Bankuti-1201	Kawvale_x_Bankuti-1201
Bankuti-178_x_Standard	Bankuti-178	Standard
Bantam_x_Huntress	Bantam	Huntress
Jerico_(Halle-35,_Halle-12)	Bastion	Mironovskaya
Beaufort_x_Madrigal(sib)	Beaufort	Madrigal(sib)
Beaufort_x_(Slejpner_x_Torfrida(sib))	Beaufort	Slejpner_x_Torfrida(sib)
Beaver_x_(Beaver_x_Torfrida)	Beaver	Beaver_x_Torfrida
NSL-93-5372	Beaver	Greif
Beaver_x_HussarGBR	Beaver	HussarGBR
Madrigal(sib)	Beaver	HussarGBR
NSL-92-5719	Beaver	NRPB-88-1081
Beaver_x_Torfrida	Beaver	Torfrida
Bencubbin_x_(Gular_x_Dundee)	Bencubbin	Gular_x_Dundee
Benno_x_Florian	Benno	Florian
Benoist-40_x_Petit-Quinquin	Benoist-40	Petit-Quinquin
(Benoist-40_x_Petit-Quinquin)_x_(Vilmorin-27_x_Thatcher)	Benoist-40_x_Petit-Quinquin	Vilmorin-27_x_Thatcher
Bezestaya_dwarf_x_Zg_1477	Bezestaya_dwarf	Zg_1477
Bezostaya-1_x_81-12-Versailles	Bezostaya-1	81-12-Versailles
GK-Tiszataj	Bezostaya-1	Fiorillo
Aurora	Bezostaya-1	New-Selection_x_Bezestaya-4
Kavkas	Bezostaya-1	New-Selection_x_Bezestaya-4
Bezostaya-1_x_Produttore	Bezostaya-1	Produttore
Martonvasari-8	Bezostaya-1	Ranka-III
Bezostaya-1_x_S1	Bezostaya-1	S1
Dneprovskaja-521	Bezostaya-1	Ukrainka_x_Elymus
Bezostaya-4_x_Neuzucht-14-44	Bezostaya-4	Neuzucht-14-44
Biscay_x_LW-96-2930	Biscay	LW-96-2930
Biscay_x_LW-96-2930(Septoria-resistant-line)	Biscay	LW-96-2930(Septoria-resistant-line)
Blaukorn_x_Stamm	Blaukorn	Stamm
Blounts-Lambrigg_x_HornblendeUSA	Blounts-Lambrigg	HornblendeUSA
Blounts-Lambrigg_x_(Sinew_x_Fife)	Blounts-Lambrigg	Sinew_x_Fife
Bobs	Blount's-Lambrigg	?808
Bluebird_x_Kalyansona	Bluebird	Kalyansona
Gabo(6*)	Bobin	Gaza_x_Bobin
Bon-Fermier_x_Hatif-Inversable	Bon-Fermier	Hatif-Inversable
Bounty_x_Galahad	Bounty	Galahad
Drake(sib)	Bounty_x_Galahad	Motto
Breustedts-Teutonen_x_Thatcher	Breustedts-Teutonen	Thatcher
Brevor_x_Tohoku-34	Brevor	Tohoku-34
Penjamo-T-62(SIB)	Brevor_x_Tohoku-34	(Kenya-58_x_Frontana)_x_Newthatch
(Brevor_x_Tohoku-34)_x_((Kenya-Farmer_x_Redcoat)_x_(Kenya-Farmer_x_((Thorne_x_Timstein)_x_(Trumbull_x_Purplestraw))))	Brevor_x_Tohoku-34	(Kenya-Farmer_x_Redcoat)_x_(Kenya-Farmer_x_((Thorne_x_Timstein)_x_(Trumbull_x_Purplestraw)))
N-66	Brevor_x_Tohoku-34	Yaktana-54
Brigadier_x_Flame	Brigadier	Flame
Brutus_x_Lynx	Brutus	Lynx
(Buccaneer_x_Equinox)	Buccaneer	Equinox
Buccaneer_x_Equinox	Buccaneer	Equinox
(Buccaneer_x_Equinox)_x_Malacca	Buccaneer_x_Equinox	Malacca
C.R._x_C.O.	C.R.	C.O.
Cadenza_x_5006	Cadenza	5006
Ebony	Cadenza	Canon
Cadenza_x_Chablis	Cadenza	Chablis
Cadenza_x_Lynx	Cadenza	Lynx
Cadenza_x_Reaper	Cadenza	Reaper
Cadenza_x_Rialto	Cadenza	Rialto
Canterbury_x_Robigus	Canterbury	Robigus
Acadia	Canus	RL-729
Capelle-Desprez_x_2-7-Versailles	Capelle-Desprez	2-7-Versailles
Caribo(2*)	Capelle-Desprez	CarstensVIII
Capelle-Desprez_x_Chinese-166	Capelle-Desprez	Chinese-166
Capelle-Desprez_x_(Etoile-de-Choisy_X_Hybride-de-Lobau)	Capelle-Desprez	Etoile-de-Choisy_X_Hybride-de-Lobau
Capelle-Desprez_x_H-2596	Capelle-Desprez	H-2596
Capelle-Desprez_x_Heines-110	Capelle-Desprez	Heines-110
Capelle-Desprez_x_HeinesVI	Capelle-Desprez	HeinesVI
Capelle-Desprez_x_Holdfast	Capelle-Desprez	Holdfast
Capelle-Desprez_x_Ideal-Bataille	Capelle-Desprez	Ideal-Bataille
Capelle-Desprez_x_Koga-II	Capelle-Desprez	Koga-II
Capelle-Desprez_x_Selkirk	Capelle-Desprez	Selkirk
Capelle-Desprez_x_(Vilmorin-29_x_Vogel-8058)	Capelle-Desprez	Vilmorin-29_x_Vogel-8058
Capelle-Desprez_x_Vogel-8058	Capelle-Desprez	Vogel-8058
Capelle-Desprez(2*)_x_(Etoile-de-Choisy_X_90-Versailles)	Capelle-Desprez(2*)	Etoile-de-Choisy_X_90-Versailles
Capelle-Desprez(4*)_x_Wisconsin-245	Capelle-Desprez(4*)	Wisconsin-245
Capelle-Desprez(2*)_x_Wisconsin-245	Capelle-Desprez(5*)	Wisconsin-245
Capelle-Desprez(5*)_x_Wisconsin-245	Capelle-Desprez(5*)	Wisconsin-245
Capelle-Desprez(5*)_x_(Wisconsin-245_x_Yeoman)	Capelle-Desprez(5*)	Wisconsin-245_x_Yeoman
(Capelle-Desprez_x_Heines-110)_x_(Capelle-Desprez(4*)_x_Wisconsin-245)	Capelle-Desprez_x_Heines-110	Capelle-Desprez(4*)_x_Wisconsin-245
(Capelle-Desprez_x_Heines-110)_x_(Capelle-Desprez(5*)_x_Wisconsin-245)	Capelle-Desprez_x_Heines-110	Capelle-Desprez(5*)_x_Wisconsin-245
CardinalMEX_x_Napo-63	CardinalMEX	Napo-63
Osprey(2*)	CardinalMEX_x_Napo-63	Tordo_x_Samaca-68
Caribo_x_Opal	Caribo	Opal
Carimulti_x_Maris-Huntsman	Carimulti	Maris-Huntsman
Carimulti_x_W-14-70-13-A-B	Carimulti	W-14-70-13-A-B
Carina_x_Dietz	Carina	Dietz
(Carina_x_Dietz)_x_(Mediterranean_x_Carina)	Carina_x_Dietz	Mediterranean_x_Carina
CarstensV_x_LV_Russian	CarstensV	LV_Russian
CarstensV_x_Tassilo	CarstensV	Tassilo
CarstensVI_x_(CarstensV_x_Tassilo)	CarstensVI	CarstensV_x_Tassilo
CarstensVI_x_Firlbeck-I	CarstensVI	Firlbeck-I
Graf	CarstensVIII	KronenDEU_x_Fanal
CEBECO99080_x_Claire	CEBECO99080	Claire
Chablis_x_Status	Chablis	Status
Sparrow	Chablis_x_Status	Chablis
hardi	Challenger	A-53-03
Champlein_x_Capelle-Desprez	Champlein	Capelle-Desprez
Champlein_x_(Franc-Nord_x_Magdalena)	Champlein	Franc-Nord_x_Magdalena
Champlein_x_(Magdalena_x_Capelle-Desprez)	Champlein	Magdalena_x_Capelle-Desprez
Champlein_x_RM-6	Champlein	RM-6
(Champlein_x_(Magdalena_x_Capelle-Desprez))_x_(Splendeur_x_(Magdalena_x_Capelle-Desprez))	Champlein_x_(Magdalena_x_Capelle-Desprez)	Splendeur_x_(Magdalena_x_Capelle-Desprez)
Chancellor_x_(Redhart_x_Surpresa)	Chancellor	Redhart_x_Surpresa
Chapingo-53_x_(Kentana-48_x_Yaqui-50)	Chapingo-53	Kentana-48_x_Yaqui-50
Charger_x_Wickham(sib)	Charger	Wickham(sib)
Chile-8923_x_(Mayo-64_x_Maris-Ranger)	Chile-8923	Mayo-64_x_Maris-Ranger
P-55-47-1-45	Chinese_Spring	AE.UM
Chinese-166	Chinese-165	?604
Chris_x_Pitic-62	Chris	Pitic-62
Chris_x_(Sonora-64_x_Tezanos-Pintos-Precoz)	Chris	Sonora-64_x_Tezanos-Pintos-Precoz
Chris(sib)_x_Pitic-62	Chris(sib)	Pitic-62
Ciano-67_x_(Klein-Rendidor_x_Sonora-64)	Ciano-67	Klein-Rendidor_x_Sonora-64
Siete-Cerros-66_x_Ciano-67	Ciano-67	Siete-Cerros-66
CIMMYTCB-306-Y-70_x_Maris-Widgeon	CIMMYTCB-306-Y-70	Maris-Widgeon
Claire_x_NSL-WW-24	Claire	NSL-WW-24
Golden-Cross	Clawson	Mediterranean
Clement_x_Maris-Beacon	Clement	Maris-Beacon
Clement_x_Maris-Marksman	Clement	Maris-Marksman
Conley_x_(ND-259_x_Justin)	Conley	ND-259_x_Justin
Conley_x_Waldron	Conley	Waldron
Consort_x_Madrigal	Consort	Madrigal
Consort_x_Woodstock	Consort	Woodstock
Cordiale_x_Biscay	Cordiale	Biscay
Cordiale_x_Cliare	Cordiale	Claire
(Cordiale_x_Cliare)_x_Cordiale	Cordiale_x_Cliare	Cordiale
CPB-95-71_x_Aardvark	CPB-95-71	Aardvark
CPD-95-71_x_Aardvark	CPD-95-71	Aardvark
Criewener-104_x_Dickkopf	Criewener-104	Dickkopf
Magic	Cubus	310010
Lynx(sib)	CWW-4442-64	Rendezvous
Olza	Dankowska-Graniatka	Ardito_x_Podolanka
Dattel_x_(Parsel_x_Japhet)	Dattel	Parsel_x_Japhet
Dawsons-Golden-Chaff_x_(H-44-24_x_Marquis)	Dawsons-Golden-Chaff	H-44-24_x_Marquis
Deben_x_Robigus	Deben	Robigus
De-la-Paix_x_Vilmorin-23	De-la-Paix	Vilmorin-23
DHE-516_x_Breustedts-Teutonen	DHE-516	Breustedts-Teutonen
Dickkopf_x_CarstensIII	Dickkopf	CarstensIII
Diplomat_x_Multiweiss	Diplomat	Multiweiss
(Diplomat_x_Multiweiss)_x_Lentia	Diplomat_x_Multiweiss	Lentia
Doubbi_x_(Hungarian_x_Fultz)	Doubbi	Hungarian_x_Fultz
EclipseGBR(sib)	Drake(sib)	NFC-94-334
Drakkar_x_Marathon	Drakkar	Marathon
Ballila	Duro-di-Puglia	Akakomugi
Duxford_x_Hereford	Duxford	Hereford
Ebony_x_95-1	Ebony	95-1
Eden_x_Fife	Eden	Fife
Malgorzatka-Udycka	Eka	Derenberger-Silber
Nova-Eka	Eka	Malgorzatka-Udycka
Ekla_x_Nova	Ekla	Nova
Ekla_x_Nova_(TJB-330-1491)	Ekla	Nova_(TJB-330-1491)
El-Krelof_x_Epi-Carre	El-Krelof	Epi-Carre
El-Krelof_x_Squarehead	El-Krelof	Squarehead
Els_x_Kolibri	Els	Kolibri
Juliana	Emma	Wilhelmina
Essex	England-LV	?809
Hellets-Victoria	England-LV	?810
Epi-Carre_x_Rieti	Epi-Carre	Rieti
Equinox_x_Blaze	Equinox	Blaze
Equinox_x_Charger	Equinox	Charger
Equinox_x_F_86_Z-46-6-2	Equinox	F_86_Z-46-6-2
Equinox_x_F-86-Z-46-6-2	Equinox	F-86-Z-46-6-2
Eroica_x_Virtus	Eroica	Virtus
(Eroica_x_Virtus)_x_(Aring_x_(Bankuti-178_x_Standard))	Eroica_x_Virtus	Aring_x_(Bankuti-178_x_Standard)
Jacob-Cats	Essex	Wilhelmina
Etoile-de-Choisy_X_80-3-Versailles	Etoile-de-Choisy	80-3-Versailles
Etoile-de-Choisy_x_90-2-Versailles	Etoile-de-Choisy	90-2-Versailles
Etoile-de-Choisy_X_90-Versailles	Etoile-de-Choisy	90-Versailles
Etoile-de-Choisy_X_Hybride-80-3	Etoile-de-Choisy	Hybride-80-3
Etoile-de-Choisy_X_Hybride-de-Lobau	Etoile-de-Choisy	Hybride-de-Lobau
Etoile-de-Choisy_x_Yga-Blondeau	Etoile-de-Choisy	Yga-Blondeau
Eureka-2(4*)_x_(Brevor_x_Tohoku-34)	Eureka-2(4*)	Brevor_x_Tohoku-34
Exhange_x_McMurachy	Exhange	McMurachy
Extra-Kolben-II	Extra-Kolben	Extra-Kolben
Fylgia	Extra-Squarehead	Tystoft_Smaah
GK-Csornoc	F1052	Fatima_x_GK-Tiszataj
Fatima-2	F-29	Lovrin-32
Mv-Palma	F797_x_Mv-08-82	Mv-15
Mv-Vilma	F797_x_Mv-08-82	Mv-15
Fairfield_x_((Hungarian_x_Fultz)_x_(Doubbi_x_(Hungarian_x_Fultz)))	Fairfield	(Hungarian_x_Fultz)_x_(Doubbi_x_(Hungarian_x_Fultz))
Fairfield_x_(Wabash_x_(W38_x_(Hungarian_x_Fultz)))	Fairfield	Wabash_x_(W38_x_(Hungarian_x_Fultz))
Falcon(3*)_x_T-A	Falcon(3*)	T-A
(Falcon(3*)_x_T-A)_x_(Eureka-2(4*)_x_(Brevor_x_Tohoku-34))	Falcon(3*)_x_T-A	Eureka-2(4*)_x_(Brevor_x_Tohoku-34)
Falcon(4*)_x_(Thatcher_x_AG.EL)	Falcon(4*)	Thatcher_x_AG.EL
(Falcon(4*)_x_(Thatcher_x_AG.EL))_x_((Falcon(3*)_x_T-A)_x_(Eureka-2(4*)_x_(Brevor_x_Tohoku-34)))	Falcon(4*)_x_(Thatcher_x_AG.EL)	(Falcon(3*)_x_T-A)_x_(Eureka-2(4*)_x_(Brevor_x_Tohoku-34))
Falcon(5*)_x_(Thatcher_x_AG.EL)	Falcon(5*)	Thatcher_x_AG.EL
Fanal_x_Graf-Toerring-II	Fanal	Graf-Toerring-II
Fatima_x_GK-Tiszataj	Fatima	GK-Tiszataj
(Federation_x_Fortyfold)	Federation	Fortyfold
Federation_x_Fortyfold	Federation	Fortyfold
Fedo-35-population_x_produttore	Fedo-35-population	Produttore
GF-F-2	Fedo-35-population_x_Produttore	Bezostaya-1
Fife_x_Blounts-Lambrigg	Fife	Blounts-Lambrigg
Firlbeck-I_x_Taca	Firlbeck-I	Taca
Flanders_x_Moulin	Flanders	Moulin
Florence_x_Kenya-C-6040	Florence	Kenya-C-6040
Florence_x_Turkey	Florence	Turkey
Florence_x_Turkey-Red	Florence	Turkey-Red
(Fortunato_x_(Vilmorin-27_x_Thatcher))_x_((Benoist-40_x_Petit-Quinquin)_x_(Vilmorin-27_x_Thatcher))	Fortunato_x_(Vilmorin-27_x_Thatcher)	(Benoist-40_x_Petit-Quinquin)_x_(Vilmorin-27_x_Thatcher)
Franc-Nord_x_Magdalena	Franc-Nord	Magdalena
Fresco_x_Haven	Fresco	Haven
Fresco_x_Riband(sib)	Fresco	Riband(sib)
Rialto(sib)	Fresco(sib)	Haven(sib)
Frocor_x_(Frontana_x_Yaqui-48)	Frocor	Frontana_x_Yaqui-48
(Frontana_x(Newthatch_x_Kenya-58))	Frontana	Newthatch_x_Kenya-58
Frontana_x_Yaqui-48	Frontana	Yaqui-48
Frontier_x_2429-16	Frontier	2429-16
Fruhreifer_Dickkopf_x_Weihenstephaner_Erli	Fruhreifer_Dickkopf	Weihenstephaner_Erli
Fulcaster_x_Kanred	Fulcaster	Kanred
Fulhio_x_Purkof	Fulhio	Purkof
(Fulhio_x_Purkof)_x_(Trumbull_x_(HussarUSA_x_Hope))	Fulhio_x_Purkof	Trumbull_x_(HussarUSA_x_Hope)
Fultz_x_Daruma	Fultz	Daruma
Fultz_x_Purdue-line	Fultz	Purdue-line
Fultz_x_Surpresa	Fultz	Surpresa
Fultz_x_(Trumbull_x_(Hope_x_HussarUSA))	Fultz	Trumbull_x_(HussarUSA_x_Hope)
Leone	Funo	San-Pastore
Jufy-1(4*)	Fylgia-de-Printemps	Jubile
Gabo(2*)_x_(Wisconsin-249_x_EurekaAUS)	Gabo(2*)	Wisconsin-249_x_EurekaAUS
Gabo(6*)_x_Mentana	Gabo(6*)	Mentana
Gabo-55_x_(Mentana_x_Supremo)	Gabo-55	Mentana_x_Supremo
Gaines_x_Hadmerslebener-338-58	Gaines	Hadmerslebener-338-58
Garnet_x_Heines-Kolben	Garnet	Heines-Kolben
Garnet_x_(Janetzkis-Fruher_x_Triesdorfer-Rufs-Sommer)	Garnet	Janetzkis-Fruher_x_Triesdorfer-Rufs-Sommer
Gaza_x_Bobin	Gaza	Bobin
Downy-Gehun	Gehun	?635
General-Urquiza_x_Kenya-C-9906	General-Urquiza	Kenya-C-9906
Genesis_x_Cantata	Genesis	Cantata
Genesis_x_Cantata(sib)	Genesis	Cantata(sib)
Genesis_x_Rialto	Genesis	Rialto
Aquila(Italy)	Gentilrosso	Damiano
Frassineto	Gentilrosso	?811
Little-Joss	Ghirka	Squareheads_Master
GK-Zugoly	GK-Kincs	GK-Istvan
Gk-Szeged_x_Jubilejnaja-50	Gk-Szeged	Jubilejnaja-50
GK-Othalom	Gk-Szeged_x_Jubilejnaja-50	GK-Szeged
GK-Pinka	GKT5	GKT6744
Glanens_x_Maris-Huntsman	Glanens	Maris-Huntsman
Glassy-Fultz_x_Akadaruma	Glassy-Fultz	Akadaruma
Gluyas-Early	Gluyas	?639
Red-Clawson	Golden-Cross	Clawson
Squareheads_Master	GoldenDrop	Scholeys-Squarehead
Goodwill_x_Robigus	Goodwill	Robigus
Graf-Toerring-II_x_Hauters-II	Graf-Toerring-II	Hauters-II
Grafton_x_Einstein	Grafton	Einstein
Grosse-Tete_x_Melbor	Grosse-Tete	Melbor
Martonvasari-19	Gt-5239-2	Bezestaya_dwarf_x_Zg_1477
Guiliari_x_Tevere	Guiliari	Tevere
Falcon(3*)	Gular	Bencubbin_x_(Gular_x_Dundee)
Gular_x_Dundee	Gular	Dundee
Blount's-Lambrigg	Gypsum	?812
H-43_x_CF-10-Schad	H-43	CF-10-Schad
H-44-24_x_(Kanred_x_Marquis)_x_(Iumillo_X_Marquis)	H-44-24	(Kanred_x_Marquis)_x_(Iumillo_X_Marquis)
H-44-24_x_Marquis	H-44-24	Marquis
Halland_x_Extra-Kolben	Halland	Extra-Kolben
Halle-35_x_MaraITA	Halle-35	MaraITA
Haller_Stamm_x_Newthatch	Haller_Stamm	Newthatch
Hard-Federation_x_Cleveland	Hard-Federation	Cleveland
Hatif-Inversable_x_Chambord-1	Hatif-Inversable	Chambord-1
K-8FRA	Hatif-Inversable	El-Krelof_x_Epi-Carre
Hatif-Inversable_x_Marquis	Hatif-Inversable	Marquis
Karn	Hatif-Inversable_x_Marquis	Halland_x_Extra-Kolben
Haven_x_(Haven_x_Obelisk)	Haven	Haven_x_Obelisk
(Norman_x_D84-4-12)_x_Haven	Haven	Norman_x_D84-4-12
Haven_x_(Norman_x_D84-4-12)	Haven	Norman_x_D84-4-12
Haven_x_Obelisk	Haven	Obelisk
Haven_x_Rendezvous	Haven	Rendezvous
Haven_x_Slejpner	Haven	Slejpner
Heines-2167_x_HeinesVII	Heines-2167	HeinesVII
Kolibri	Heines-Koga-II	Heines-Peko_x_Heines-2174
Heines-Kolben_x_Garnet	Heines-Kolben	Garnet
Heines-Kolben_x_Raeckes-Weisspelziger	Heines-Kolben	Raeckes-Weisspelziger
Heines-Koga-II	Heines-Kolben_x_Raeckes-Weisspelziger	Heines-Kolben_x_Garnet
Heines-Peko_x_Heines-2174	Heines-Peko	Heines-2174
HeinesVII_x_CarstensVIII	HeinesVII	CarstensVIII
HeinesVII_x_Heines-2167	HeinesVII	Heines-2167
HeinesVII_x_Heines-2167-50	HeinesVII	Heines-2167-50
HeinesVII(2*)_x_Riebesel-57-41	HeinesVII(2*)	Riebesel-57-41
(HeinesVII(2*)_x_Riebesel-57-41)_x_(HeinesVII(3*)_x_(Timstein_x_Hope))	HeinesVII(2*)_x_Riebesel-57-41	HeinesVII(3*)_x_(Timstein_x_Hope)
HeinesVII(3*)_x_(Timstein_x_Hope)	HeinesVII(3*)	Timstein_x_Hope
Fanal_(synonym)	HeinesVII_x_Heines-2167-50	Von_Lochow-Petkus
Wisconsin-250-2-3-3-1(7*)	Henry	Wisconsin-244
Wisconsin-250-6-10-2-2-1(4*)	Henry	Wisconsin-244
Hereford_x_Viscount	Hereford	Viscount
Heurtebise_x_293-1-Versailles	Heurtebise	293-1-Versailles
Heurtebise_x_(Heurtebise_x_293-1-Versailles)	Heurtebise	Heurtebise_x_293-1-Versailles
Hobbit-30-2_x_TJB-54-218	Hobbit-30-2	TJB-54-218
Hohenheimer-77_x_(K-3_x_Martin)	Hohenheimer-77	K-3_x_Martin
Holdfast_x_TR.CA	Holdfast	TR.CA
Holdfast_x_TR.CA	Holdfast	TR.CA
Holdfast(3*)_x_TR.TI	Holdfast(3*)	TR.TI
Holzapfels-Darwin_x_Tassilo	Holzapfels-Darwin	Tassilo
Hope_x_Florence	Hope	Florence
Hope_x_Fruhreifer_Dickkopf	Hope	Fruhreifer_Dickkopf
Hope_x_(Fultz_x_Purdue-line)	Hope	Fultz_x_Purdue-line
Hope_x_IL-1	Hope	IL-1
Hope_x_(IL-1_x_W-38)	Hope	IL-1_x_W-38
Hope_x_Timstein	Hope	Timstein
Flevina	Hope_x_Timstein	Riebesel-57-41
Horace_x_(Moisson_x_Capitole)	Horace	Moisson_x_Capitole
HornblendeUSA_x_Improved_Fife	HornblendeUSA	Improved-Fife
Hungarian_x_Fultz	Hungarian	Fultz
(Hungarian_x_Fultz)_x_(Doubbi_x_(Hungarian_x_Fultz))	Hungarian_x_Fultz	Doubbi_x_(Hungarian_x_Fultz)
Hunter_x_Buster	Hunter	Buster
Hussar_x_Fife	Hussar	Fife
HussarAUS_x_Improved-Fife	HussarAUS	Improved-Fife
HussarGBR_x_Buster	HussarGBR	Buster
HussarGBR_x_Haven	HussarGBR	Haven
HussarUSA_x_Hope	HussarUSA	Hope
Exchange	Hybrid_English	WardenAUS
Hybrid-46_x_Capelle-Desprez	Hybrid-46	Capelle-Desprez
Hybrid-46_x_(Capelle-Desprez(2*)_x_Wisconsin-245)	Hybrid-46	Capelle-Desprez(2*)_x_Wisconsin-245
Hybrid-46_x_Capelle-Desprez(4*)	Hybrid-46	Capelle-Desprez(4*)
Hybrid-46_x_(Capelle-Desprez(5*)_x_Wisconsin-245)	Hybrid-46	Capelle-Desprez(5*)_x_Wisconsin-245
Hybrid-46_x_(Holdfast_x_TR.CA)	Hybrid-46	Holdfast_x_TR.CA
Hybrid-46_x_Perdix	Hybrid-46	Perdix
(Hybrid-46_x_Capelle-Desprez)_x_(Capelle-Desprez(5*)_x_(Wisconsin-245_x_Yeoman))	Hybrid-46_x_Capelle-Desprez	Capelle-Desprez(5*)_x_(Wisconsin-245_x_Yeoman)
(Hybrid-46_x_Capelle-Desprez)_x_(Capelle-Desprez(5*)_x_Wisconsin-245)	Hybrid-46_x_Capelle-Desprez	Capelle-Desprez(5*)_x_Wisconsin-245
(Hybrid-46_x_Perdix)_x_TP-118	Hybrid-46_x_Perdix	TP-118
(Hybrid-46_x_Perdix)_x_TP-229	Hybrid-46_x_Perdix	TP-229
Hybride-du-Joncquois_x_PLM1	Hybride-du-Joncquois	PLM1
Hybride-du-Joncquois_x_Professeur-Delos	Hybride-du-Joncquois	Professeur-Delos
Capelle-Desprez(4*)	Hybride-du-Joncquois	Vilmorin-27
Hybride-du-Joncquois_x_Vilmorin-27	Hybride-du-Joncquois	Vilmorin-27
Professeur-Marchal(2*)	Hybride-du-Joncquois_x_Professeur-Delos	Rimpaus-Bastard-II_x_Professeur-Delos
Marne-Desprez(3*)	Hybride-du-Joncquois_x_Vilmorin-27	Hybride-du-Joncquois_x_PLM1
Exhange	Hybrid-English	WardenGBR
Prins_Hendrik	Iduna	MillionenIII
II-12300_x_(Siete_Cerros-66_x_Lerma-Rojo-64)	II-12300	Siete_Cerros-66_x_Lerma-Rojo-64
II-52-329_x_Pembina	II-52-329	Pembina
[truncated: 533 more rows]

## Sheet: Country and year of origin
#heliumInput = PEDIGREE all lines
ID	Year=n	Country=n	12 set country=c
38-MA	1926	ARG	OTHER
Barleta	1912	ARG	OTHER
Barleta-7-D		ARG	OTHER
Chino_	1946	ARG	OTHER
Klein-33	1933	ARG	OTHER
Klein-Acero	1934	ARG	OTHER
Klein-H-417-A-3		ARG	OTHER
Klein-Rendidor	1954	ARG	OTHER
Klein-San-Martin	1926	ARG	OTHER
Klein-Vencedor	1925	ARG	OTHER
Maria_Escobar	1937	ARG	OTHER
Pato	1968	ARG	OTHER
Sin-Rival	1925	ARG	OTHER
Sinvalocho	1973	ARG	OTHER
Tezanos-Pintos-Precoz	1970	ARG	OTHER
Adam	1977	AUS	AUS
Australia-27		AUS	AUS
Austro_Bankut	1984	AUS	AUS
Bencubbin	1929	AUS	AUS
Bobin	1925	AUS	AUS
Bunyip	1901	AUS	AUS
Capo	1989	AUS	AUS
Cleveland	1900	AUS	AUS
Defiance	1926	AUS	AUS
Dundee	1927	AUS	AUS
Du-Toit	1881	AUS	AUS
Early_Baart	1884	AUS	AUS
Eden	1890	AUS	AUS
Erla_Kolben	1962	AUS	AUS
Eureka-2	1939	AUS	AUS
EurekaAUS	1938	AUS	AUS
Extrem	1968	AUS	AUS
Falcon	1960	AUS	AUS
Federation	1901	AUS	AUS
Florence	1906	AUS	AUS
Gabo	1942	AUS	AUS
Gluyas	1894	AUS	AUS
Gluyas_Early	1933	AUS	AUS
Gular	1927	AUS	AUS
Hard-Federation	1914	AUS	AUS
Hartog	1982	AUS	AUS
Hussar	1890	AUS	AUS
HussarAUS	1890	AUS	AUS
Ikarus	1983	AUS	AUS
Janus	1970	AUS	AUS
Jonathan	1890	AUS	AUS
Karat_	1977	AUS	AUS
Kartner_Fruher	1960	AUS	AUS
Kings-Jubilee	1880	AUS	AUS
Kite	1973	AUS	AUS
Maffra	1901	AUS	AUS
Marshalls-3	1900	AUS	AUS
Mengavi	1958	AUS	AUS
Mephisto	1977	AUS	AUS
Mex_9_x_Kleiber		AUS	AUS
Nabawa	1915	AUS	AUS
Perlo	1978	AUS	AUS
Purplestraw-Tuscan		AUS	AUS
Record	1958	AUS	AUS
Regent	1979	AUS	AUS
Remus	1989	AUS	AUS
Rubin	1964	AUS	AUS
Rymer	1895	AUS	AUS
Sands	1916	AUS	AUS
Sapo_x_Mexikanischer_Obkommling		AUS	AUS
Sinew	1899	AUS	AUS
Stamm_101	1951	AUS	AUS
Star	1984	AUS	AUS
Steinwedel	1890	AUS	AUS
Sunrise	1900	AUS	AUS
Sunset	1900	AUS	AUS
Thew	1890	AUS	AUS
Titus	1983	AUS	AUS
Tschermakis_weisser	1948	AUS	AUS
Turbo	1981	AUS	AUS
Wagga-13	1973	AUS	AUS
Wards-Prolific	1890	AUS	AUS
Webster	1912	AUS	AUS
Whistler	1998	AUS	AUS
White-Naples	1890	AUS	AUS
Yandilla	1899	AUS	AUS
Zaff	1900	AUS	AUS
Aurore	1914	AUS,FRA	OTHER
RecordAUT	1958	AUT	OTHER
Stamm-101	1951	AUT	OTHER
Abunda		BEL	OTHER
CM-8228	2002	BEL	OTHER
Jubile	1925	BEL	OTHER
Jufy-1	1954	BEL	OTHER
MinisterBEL	1947	BEL	OTHER
Professeur-Delos	1937	BEL	OTHER
Professeur-Marchal	1957	BEL	OTHER
Stella	1957	BEL	OTHER
Tresor-18	1974	BEL	OTHER
Alfredo-Chaves-6-21	1922	BRA	OTHER
Frocor	1962	BRA	OTHER
Frondoso	1943	BRA	OTHER
Frontana	1930	BRA	OTHER
Fronteira	1934	BRA	OTHER
Polyssu		BRA	OTHER
Surpresa	1934	BRA	OTHER
Turco	1915	BRA	OTHER
AC-Barrie	1994	CAN	CAN
Alpha-1888	1888	CAN	CAN
ApexCAN	1937	CAN	CAN
CAN-3842-3663	1971	CAN	CAN
Canthatch	1959	CAN	CAN
Canus	1935	CAN	CAN
Columbus	1980	CAN	CAN
CT-615	1969	CAN	CAN
Dawsons-Golden-Chaff	1881	CAN	CAN
Early-Riga	1891	CAN	CAN
Fife	1860	CAN	CAN
Fraser	1892	CAN	CAN
Garnet	1926	CAN	CAN
H-44_24	1935	CAN	CAN
Hard-Red_Calcutta	1886	CAN	CAN
Ladoga	1893	CAN	CAN
Manitou	1965	CAN	CAN
Marquis	1907	CAN	CAN
McMurachy	1937	CAN	CAN
Neepawa	1969	CAN	CAN
PacificCAN	1996	CAN	CAN
Park	1963	CAN	CAN
Pembina	1959	CAN	CAN
Prelude	1913	CAN	CAN
Preston-A	1905	CAN	CAN
Red-Fife	1885	CAN	CAN
RedmanCAN	1946	CAN	CAN
RegentCAN	1939	CAN	CAN
Rescue	1946	CAN	CAN
RewardCAN	1928	CAN	CAN
Riga-M	1905	CAN	CAN
RL-2265		CAN	CAN
RL-2520	1950	CAN	CAN
RL-2563	1950	CAN	CAN
Rl-4125	1961	CAN	CAN
RL-4137	1960	CAN	CAN
RL-4205		CAN	CAN
RL-4302	1974	CAN	CAN
RL-4353	1977	CAN	CAN
RL-4356	1977	CAN	CAN
RL-4359	1977	CAN	CAN
S-615CAN		CAN	CAN
Selkirk	1953	CAN	CAN
T-A	1970	CAN	CAN
White-Fife	1879	CAN	CAN
Arina	1981	CHE	OTHER
ZenithCHE	1969	CHE	OTHER
Yecora-70	1970	CHL	OTHER
Chinese_Spring		CHN	OTHER
Bonza-55	1955	COL	OTHER
Napo-63	1963	COL	OTHER
Narino-59	1959	COL	OTHER
Samaca-68	1968	COL	OTHER
VikingGBR	1962	DEN	OTHER
AdmiralDEU	1972	DEU	DEU
Alcedo	1974	DEU	DEU
ApolloDEU	1984	DEU	DEU
Ares	1983	DEU	DEU
Ark	1997	DEU	DEU
Astron	1990	DEU	DEU
Award	2000	DEU	DEU
Bandit(91-11)	1993	DEU	DEU
Batis	1994	DEU	DEU
Benno	1973	DEU	DEU
Blaue-Dame	1893	DEU	DEU
Blaukorn	1932	DEU	DEU
Breustedts-Teutonen	1942	DEU	DEU
Caribo	1968	DEU	DEU
Carimulti	1975	DEU	DEU
Carstens-854	1974	DEU	DEU
CarstensIII	1907	DEU	DEU
CarstensV	1921	DEU	DEU
CarstensVI	1940	DEU	DEU
CarstensVIII	1952	DEU	DEU
Compal	1981	DEU	DEU
Consul	1962	DEU	DEU
Criewener-104	1895	DEU	DEU
Derenburger-Silber	1941	DEU	DEU
Dickkopf	1925	DEU	DEU
Diplomat	1966	DEU	DEU
Disponent	1975	DEU	DEU
Diva	1964	DEU	DEU
Dividenden		DEU	DEU
Drifter	1999	DEU	DEU
Els	1960	DEU	DEU
Erbachshofer-Sommer	1949	DEU	DEU
Exsept	1997	DEU	DEU
Fanal	1953	DEU	DEU
Firlbeck-I	1942	DEU	DEU
Flair	1996	DEU	DEU
Florian	1960	DEU	DEU
Format	1959	DEU	DEU
Fruhgold	1970	DEU	DEU
Graf-Toerring-II	1949	DEU	DEU
Greif	1989	DEU	DEU
Grune-Dame	1893	DEU	DEU
H-8810-47	1961	DEU	DEU
Hadmerslebener-03071-66	1966	DEU	DEU
Hadmerslebener-03924-63(2*)	1963	DEU	DEU
Hadmerslebener-05792-71	1971	DEU	DEU
Hadmerslebener-36044-71	1971	DEU	DEU
Hadmerslebener-39687-76	1976	DEU	DEU
Halle-141-26		DEU	DEU
Hauters-II	1938	DEU	DEU
Heines-110	1963	DEU	DEU
Heines-2167		DEU	DEU
Heines-2167-50	1950	DEU	DEU
Heines-Emma		DEU	DEU
Heines-II	1935	DEU	DEU
Heines-Kolben	1871	DEU	DEU
Heines-Peko	1946	DEU	DEU
HeinesVI	1973	DEU	DEU
HeinesVII	1950	DEU	DEU
Holzapfels-Darwin	1948	DEU	DEU
IbisDEU	1962	DEU	DEU
Janetzkis-Fruher	1918	DEU	DEU
Kladener-Altmarkischer-Braunweizen		DEU	DEU
Koga	1939	DEU	DEU
Koga-I		DEU	DEU
Koga-II	1952	DEU	DEU
Kormoran	1960	DEU	DEU
Kranich	1969	DEU	DEU
Kristall	1983	DEU	DEU
KronenDEU	1924	DEU	DEU
Kronjuwel	1981	DEU	DEU
Lichtis-Fruh	1938	DEU	DEU
LP-6077-71	1968	DEU	DEU
Marabu	1988	DEU	DEU
Markischer-Braun	1947	DEU	DEU
Merlin	1956	DEU	DEU
Monopol	1975	DEU	DEU
Moosburger-Begrannter-Dickkopf	1917	DEU	DEU
Neuzucht-14-44	1957	DEU	DEU
Nova	1993	DEU	DEU
Okapi	1978	DEU	DEU
Opal	1959	DEU	DEU
Orestis	1988	DEU	DEU
Pantus	1966	DEU	DEU
Paroli	2004	DEU	DEU
Peragis	1923	DEU	DEU
Piko	1994	DEU	DEU
Poros	1966	DEU	DEU
Raeckes-Weisspelziger	1949	DEU	DEU
Rainbow	2007	DEU	DEU
Redford	2001	DEU	DEU
Rektor	1981	DEU	DEU
Riebesel-57-41		DEU	DEU
Rimpaus-Bastard-II	1939	DEU	DEU
Rimpaus-Fruher-Bastard	1905	DEU	DEU
Rumkers-Erli	1949	DEU	DEU
Samurai	2001	DEU	DEU
Severin	1980	DEU	DEU
Stamm-3151-45	1945	DEU	DEU
Stamm-931-38	1938	DEU	DEU
Standard	1930	DEU	DEU
Strubes-Kreuzung-56	1922	DEU	DEU
SW-Tataros	2000	DEU	DEU
Taca	1942	DEU	DEU
Talon	1989	DEU	DEU
Tambor	1966	DEU	DEU
Taras	1982	DEU	DEU
Tassilo	1949	DEU	DEU
Tenor	1960	DEU	DEU
Tetrix		DEU	DEU
Toronto	1990	DEU	DEU
Transit	1994	DEU	DEU
Traublinger		DEU	DEU
Traublinger-Dickkopf		DEU	DEU
Trend	1999	DEU	DEU
Triesdorf-496		DEU	DEU
Triesdorfer-Rufs-Sommer		DEU	DEU
Trubilo	1948	DEU	DEU
Trumpf	1940	DEU	DEU
Uckermarkischer-Dummel		DEU	DEU
Urban	1981	DEU	DEU
Villein	1978	DEU	DEU
VukaDEU	1975	DEU	DEU
W-14-70-13-A-B		DEU	DEU
W-8-61		DEU	DEU
Weihenstephaner-565-52		DEU	DEU
Weihenstephaner-KJ		DEU	DEU
WindsorDEU	1993	DEU	DEU
Xanthos	1992	DEU	DEU
Zentos	1989	DEU	DEU
Zimbern	1949	DEU	DEU
Edmunds	2006	DNK	OTHER
Hereford	2005	DNK	OTHER
Kraka	1981	DNK	OTHER
Pajero	1993	DNK	OTHER
Solist	1999	DNK	OTHER
Tystofte-Smaahvede	1900	DNK	OTHER
Wasmo	1999	DNK	OTHER
Egyptian-NA-101	1957	EGY	OTHER
2.3		FRA	FRA
8.2		FRA	FRA
2361		FRA	FRA
11-804		FRA	FRA
2-7-Versailles		FRA	FRA
2816-248-Desprez		FRA	FRA
293-1-Versailles		FRA	FRA
6221-9-2-171		FRA	FRA
80-3-Versailles	1964	FRA	FRA
81-12-Versailles		FRA	FRA
90-2-Versailles		FRA	FRA
90-Versailles		FRA	FRA
9-17-Versailles		FRA	FRA
Aarden	2002	FRA	FRA
Abo	1977	FRA	FRA
Allies	1917	FRA	FRA
Alsace	2000	FRA	FRA
Alsace-22	1909	FRA	FRA
Amarok	2004	FRA	FRA
Arras		FRA	FRA
Atoll*	1996	FRA	FRA
Atou	1971	FRA	FRA
Axial	1989	FRA	FRA
B-21-Versailles		FRA	FRA
B-6141-4-4		FRA	FRA
Bellevue	1940	FRA	FRA
Benoist-40	1928	FRA	FRA
Bentley	2002	FRA	FRA
Ble-206		FRA	FRA
Ble-Seigle	1851	FRA	FRA
Bon-Fermier	1904	FRA	FRA
Bouquet	1969	FRA	FRA
Braco	1977	FRA	FRA
Camp_Remy	1980	FRA	FRA
Capelle-Desprez	1946	FRA	FRA
Capitole	1964	FRA	FRA
Capnor	1999	FRA	FRA
Carter-a-Paille-Raide		FRA	FRA
Chambord-1	1900	FRA	FRA
Champlan	1890	FRA	FRA
Champlein	1959	FRA	FRA
ChevronFRA	2009	FRA	FRA
Chiddam		FRA	FRA
Chiddam-Blanc-de-Mars	1852	FRA	FRA
Chiddam-D-Automne-A-Epi-Blanc	1852	FRA	FRA
Chiddam-D-Automne-A-Epi-Rouge	1851	FRA	FRA
Cockpit	1999	FRA	FRA
Copain	1977	FRA	FRA
Corsaire	1994	FRA	FRA
Courtot	1974	FRA	FRA
Darius	1974	FRA	FRA
Dattel	1874	FRA	FRA
De-la-Paix	1910	FRA	FRA
Desprez-80	1934	FRA	FRA
Dorial	1997	FRA	FRA
Drakkar	1989	FRA	FRA
Ekla	1988	FRA	FRA
Electron	1997	FRA	FRA
Elysee	1968	FRA	FRA
Epi-Carre		FRA	FRA
Etoile-de-Choisy	1950	FRA	FRA
Exeter	2002	FRA	FRA
Fertil	1991	FRA	FRA
Festival	1981	FRA	FRA
Flanders	1949	FRA	FRA
Florin	1985	FRA	FRA
Franc-Nord	1943	FRA	FRA
Galtic	2005	FRA	FRA
Genesis	1990	FRA	FRA
GenesisFRA	1992	FRA	FRA
Genial	1988	FRA	FRA
Gros-Bleu	1837	FRA	FRA
Grosse-Tete	1880	FRA	FRA
GU-362		FRA	FRA
Hardi	1969	FRA	FRA
Hatif-Inversable	1908	FRA	FRA
Heurtebise	1954	FRA	FRA
Horace	1981	FRA	FRA
Hybride-80-3		FRA	FRA
Hybride-a-Courte-Paille	1936	FRA	FRA
Hybride-de-Lobau	1944	FRA	FRA
Hybride-du-Joncquois	1933	FRA	FRA
Hyperion	2003	FRA	FRA
Iena	1980	FRA	FRA
Institut-Agronomique	1912	FRA	FRA
Isengrain	1997	FRA	FRA
Isidor	2002	FRA	FRA
Jacadi	1997	FRA	FRA
Japhet	1906	FRA	FRA
Jerico	1983	FRA	FRA
Joss-Cambier	1966	FRA	FRA
K-3	1971	FRA	FRA
Kipling	2005	FRA	FRA
Lorraine	1998	FRA	FRA
Magdalena	1949	FRA	FRA
Marathon	1986	FRA	FRA
Marius	1976	FRA	FRA
Marne-Desprez	1954	FRA	FRA
Massy	1886	FRA	FRA
Melbor	1886	FRA	FRA
MH-41-C		FRA	FRA
M-H-48-64		FRA	FRA
M-H-91-16		FRA	FRA
Moisson	1962	FRA	FRA
Mon_Desir		FRA	FRA
Mouton		FRA	FRA
Mouton-a-Epi-Rouge	1937	FRA	FRA
Noe	1842	FRA	FRA
Nord_Desprez	1945	FRA	FRA
NRU		FRA	FRA
Orator	2007	FRA	FRA
Palmaress	1964	FRA	FRA
Parsel	1894	FRA	FRA
Pernel	1983	FRA	FRA
Petit-Quinquin	1943	FRA	FRA
PLM		FRA	FRA
PLM1	1927	FRA	FRA
Pluton	1985	FRA	FRA
Prieur	1966	FRA	FRA
Prince-Albert	1851	FRA	FRA
Providence	1936	FRA	FRA
Renan	1989	FRA	FRA
Rosario	2001	FRA	FRA
Roseau		FRA	FRA
Rouge-D-Alsace	1922	FRA	FRA
Rouge-de-Bordeaux	1884	FRA	FRA
Rubens	1993	FRA	FRA
Saumur-de-mars	1950	FRA	FRA
Shamrock	1996	FRA	FRA
Sicilian-Squarehead		FRA	FRA
Soissons	1987	FRA	FRA
Soleil	1985	FRA	FRA
Splendeur	1964	FRA	FRA
Tadepi	1949	FRA	FRA
Talent	1973	FRA	FRA
Tapidor	2002	FRA	FRA
Texel	1992	FRA	FRA
TF-354		FRA	FRA
Thesee	1983	FRA	FRA
Tilburi	1995	FRA	FRA
Timber	2004	FRA	FRA
Timstein_x_Egyptian-101		FRA	FRA
Tommy	1971	FRA	FRA
Tom-Pouce		FRA	FRA
Top	1970	FRA	FRA
Tresor	1900	FRA	FRA
Verdon	1997	FRA	FRA
Victo	1994	FRA	FRA
Vieux-Ble-Suedois		FRA	FRA
Vilmorin-23	1923	FRA	FRA
Vilmorin-27	1928	FRA	FRA
Vilmorin-29	1929	FRA	FRA
Virtuose	1998	FRA	FRA
VM-713-14-5-2-3		FRA	FRA
VM-9-5-1		FRA	FRA
VPM-1	1967	FRA	FRA
Wilson	1936	FRA	FRA
Yeoman	1916	FRA	FRA
Yga-Blondeau	1938	FRA	FRA
1425		GBR	GBR
4899-36		GBR	GBR
98-ST-08		GBR	GBR
Aardvark	1995	GBR	GBR
Abbot	1994	GBR	GBR
Abele	1978	GBR	GBR
Access	1999	GBR	GBR
Acclaim	1993	GBR	GBR
Acrobat	2005	GBR	GBR
AdmiralGBR	1989	GBR	GBR
Adroit	1990	GBR	GBR
Aintree	1981	GBR	GBR
Alchemist	1998	GBR	GBR
Alchemy	2003	GBR	GBR
Ambassador	1982	GBR	GBR
Ambrosia	2002	GBR	GBR
Andante	1991	GBR	GBR
Anduril	1981	GBR	GBR
Anglia	1987	GBR	GBR
Anglo	1998	GBR	GBR
Anvil	1982	GBR	GBR
Apostle	1986	GBR	GBR
Aquila	1975	GBR	GBR
Aristocrat	1992	GBR	GBR
Armada	1974	GBR	GBR
Arran	2000	GBR	GBR
Arriva	1997	GBR	GBR
Asagai	2003	GBR	GBR
Ashanti	1999	GBR	GBR
Ashby	2000	GBR	GBR
Aslan	1982	GBR	GBR
Asset	1997	GBR	GBR
Atlanta	2002	GBR	GBR
Avalon	1980	GBR	GBR
AvocetGBR		GBR	GBR
Banker	1996	GBR	GBR
Bantam	2005	GBR	GBR
Bartley		GBR	GBR
Battalion	2004	GBR	GBR
Beaufort	1995	GBR	GBR
Beaver	1989	GBR	GBR
Belgrade	2016	GBR	GBR
Belter	2000	GBR	GBR
Beluga	2010	GBR	GBR
Belvoir	2003	GBR	GBR
Benedict	2004	GBR	GBR
Benefactress	1973	GBR	GBR
Bennington	2017	GBR	GBR
Biscay	1998	GBR	GBR
Blaze	1998	GBR	GBR
Blitz		GBR	GBR
Booty		GBR	GBR
Bounty	1979	GBR	GBR
Boxer	1982	GBR	GBR
Brando	1996	GBR	GBR
Brigadier	1990	GBR	GBR
Brimstone	1985	GBR	GBR
Britannia	2015	GBR	GBR
Brock	1985	GBR	GBR
Brompton	2002	GBR	GBR
Browick	1844	GBR	GBR
Brunel	2000	GBR	GBR
Brutus	1997	GBR	GBR
Bryden	1990	GBR	GBR
Buccaneer	1994	GBR	GBR
Buchan	1996	GBR	GBR
Burnham	2005	GBR	GBR
Buster	1991	GBR	GBR
Buzzer	2006	GBR	GBR
Cadenza	1990	GBR	GBR
Cadogan	2007	GBR	GBR
Cantata	1995	GBR	GBR
Canterbury	1997	GBR	GBR
Caphorn	2000	GBR	GBR
Caprimus	1994	GBR	GBR
Carlton	2000	GBR	GBR
Cassius	2005	GBR	GBR
Caxton	1995	GBR	GBR
Chablis	1994	GBR	GBR
Challenger	2005	GBR	GBR
Chardonnay	2000	GBR	GBR
Charger	1995	GBR	GBR
Chaucer	1995	GBR	GBR
Chequer	1998	GBR	GBR
Chester	2001	GBR	GBR
Chianti	1992	GBR	GBR
Chicago	1996	GBR	GBR
Chilton	2013	GBR	GBR
Choice*	2001	GBR	GBR
CIMMYTCB-306-Y-70		GBR	GBR
Cinnabar	1985	GBR	GBR
Claire	1996	GBR	GBR
Clarion	1992	GBR	GBR
Classic	2000	GBR	GBR
Clove	1992	GBR	GBR
Cocoon	2010	GBR	GBR
Comet	1998	GBR	GBR
Conqueror	2005	GBR	GBR
Consort	1992	GBR	GBR
Context	1999	GBR	GBR
Convoy	1999	GBR	GBR
Cordiale	2001	GBR	GBR
Costello	2015	GBR	GBR
Cougar	2013	GBR	GBR
CPB-188		GBR	GBR
Craftsman	1987	GBR	GBR
Crofter	1993	GBR	GBR
Crusoe	2012	GBR	GBR
Cubanita	2014	GBR	GBR
CWW-4442-64	1986	GBR	GBR
CWW-4442-64-1	1986	GBR	GBR
CWW-92-1		GBR	GBR
Cyber	1997	GBR	GBR
DartW	2001	GBR	GBR
Datum	1995	GBR	GBR
Dean	1989	GBR	GBR
Deben	1998	GBR	GBR
Defender	2002	GBR	GBR
Delphi	2013	GBR	GBR
Denman	2007	GBR	GBR
Denver*	1996	GBR	GBR
Diablo	1990	GBR	GBR
Dickens	2013	GBR	GBR
Director	2005	GBR	GBR
Dover	2003	GBR	GBR
Drake	1993	GBR	GBR
Dunston	2017	GBR	GBR
Duxford	2005	GBR	GBR
Dynamo	1995	GBR	GBR
Eclipse	1997	GBR	GBR
Einstein	2000	GBR	GBR
Elation	2018	GBR	GBR
Elicit	2018	GBR	GBR
Emerald	2007	GBR	GBR
Encore	1992	GBR	GBR
Equator	2001	GBR	GBR
Equinox	1994	GBR	GBR
Essex-Gladkaf	1886	GBR	GBR
Evolution	2014	GBR	GBR
Excellenz	2001	GBR	GBR
Explosiv	1996	GBR	GBR
Extend	2001	GBR	GBR
Falstaff	1994	GBR	GBR
Fastnet	2003	GBR	GBR
Feast	1998	GBR	GBR
Fenda	1992	GBR	GBR
Fender	1999	GBR	GBR
Fielder	1999	GBR	GBR
Flambeau	1980	GBR	GBR
Flame	1991	GBR	GBR
Flaxen	2000	GBR	GBR
Freiston	2017	GBR	GBR
Frelon	1998	GBR	GBR
Fresco	1988	GBR	GBR
Frontier	1981	GBR	GBR
Galahad	1983	GBR	GBR
Galahad-5	1983	GBR	GBR
Galatea	1992	GBR	GBR
Gallant	2005	GBR	GBR
Gatsby	2003	GBR	GBR
Gawain	1985	GBR	GBR
Ghenghis	2010	GBR	GBR
Gladiator	2001	GBR	GBR
Goldendrop	1836	GBR	GBR
Goldlace	1997	GBR	GBR
Grafton	2005	GBR	GBR
Graham	2016	GBR	GBR
Granary	2009	GBR	GBR
Granta	1980	GBR	GBR
Gravitas	2007	GBR	GBR
Griffin	2006	GBR	GBR
Gulliver	2004	GBR	GBR
Hammer	1981	GBR	GBR
Hardwicke	2017	GBR	GBR
Harrier	1994	GBR	GBR
Harrow	1998	GBR	GBR
Haven	1988	GBR	GBR
Haydock	1981	GBR	GBR
Hedgehog	1976	GBR	GBR
Herald	1976	GBR	GBR
Hereward	1989	GBR	GBR
Heritage	2001	GBR	GBR
Hickling	1830	GBR	GBR
Highbury	1968	GBR	GBR
Hobbit-30-2		GBR	GBR
Holdfast	1936	GBR	GBR
Holster	1993	GBR	GBR
Horatio	2012	GBR	GBR
Hornet	1986	GBR	GBR
Hourra	2002	GBR	GBR
Hudson	1993	GBR	GBR
Humber	2004	GBR	GBR
Hunter	1990	GBR	GBR
Hurley	2003	GBR	GBR
HussarGBR	1989	GBR	GBR
Hybrid-46	1946	GBR	GBR
Icon	2014	GBR	GBR
Impala	1994	GBR	GBR
Insight	1999	GBR	GBR
Invicta	2006	GBR	GBR
Iona	1977	GBR	GBR
Istabraq	2001	GBR	GBR
JB_Diego	2002	GBR	GBR
Kador	1974	GBR	GBR
Kempt	1998	GBR	GBR
Ketchum	2005	GBR	GBR
Kingdom	2006	GBR	GBR
Krakatoa	1995	GBR	GBR
KWS_Alderon	2012	GBR	GBR
KWS_Barrel	2016	GBR	GBR
KWS_Basset	2016	GBR	GBR
KWS_Bohinen	2006	GBR	GBR
KWS_Cashel	2014	GBR	GBR
KWS_Chilham	2017	GBR	GBR
KWS_Cochise	2017	GBR	GBR
KWS_Crispin	2016	GBR	GBR
KWS_Croft	2013	GBR	GBR
KWS_Curlew	2006	GBR	GBR
KWS_Gator	2012	GBR	GBR
KWS_Gymnast	2007	GBR	GBR
KWS_Horizon	2006	GBR	GBR
KWS_Kerrin	2017	GBR	GBR
KWS_Kielder	2013	GBR	GBR
KWS_Kilburn	2014	GBR	GBR
KWS_Lili	2015	GBR	GBR
KWS_Podium	2007	GBR	GBR
KWS_Quartz	2006	GBR	GBR
KWS_Santiago	2007	GBR	GBR
KWS_Silverstone	2016	GBR	GBR
KWS_Siskin	2016	GBR	GBR
KWS_Sterling	2006	GBR	GBR
KWS_Target	2007	GBR	GBR
KWS_Trinity	2015	GBR	GBR
KWS_Willow	2011	GBR	GBR
KWS_Zyatt	2017	GBR	GBR
Langdale	2005	GBR	GBR
Lazarus	2010	GBR	GBR
Lear	2005	GBR	GBR
Leeds	2013	GBR	GBR
LERHEU134(Septoria-resistant-selection)		GBR	GBR
LG_Motown	2017	GBR	GBR
LG_Sundance	2017	GBR	GBR
Limerick	2005	GBR	GBR
Longbow	1980	GBR	GBR
Lynx	1991	GBR	GBR
Lynx(1992)	1992	GBR	GBR
Macro	1999	GBR	GBR
Madrigal	1994	GBR	GBR
Maestro	1976	GBR	GBR
Magellan	1996	GBR	GBR
Magnitude	2001	GBR	GBR
Malacca	1994	GBR	GBR
Malacca_x_Deben		GBR	GBR
Mallet	1999	GBR	GBR
Mandate	1985	GBR	GBR
Maris_Freeman	1974	GBR	GBR
Maris-Argent	1979	GBR	GBR
Maris-Beacon	1968	GBR	GBR
Maris-Bilbo	1979	GBR	GBR
Maris-Brigand	1979	GBR	GBR
Maris-Butler	1972	GBR	GBR
Maris-Dove	1971	GBR	GBR
Maris-Durin	1968	GBR	GBR
Maris-Ensign	1968	GBR	GBR
Maris-Envoy	1974	GBR	GBR
Maris-Fenman	1978	GBR	GBR
Maris-Fundin	1975	GBR	GBR
Maris-Halberd	1974	GBR	GBR
Maris-Hobbit	1977	GBR	GBR
Maris-Hobbit(sib)	1977	GBR	GBR
Maris-Hobbit-Sib	1989	GBR	GBR
Maris-Hobbit-sib1	1989	GBR	GBR
Maris-Hustler	1978	GBR	GBR
Maris-Kinsman	1976	GBR	GBR
Maris-Mardler	1978	GBR	GBR
Maris-Marksman	1976	GBR	GBR
Maris-Nimrod	1971	GBR	GBR
Maris-Pinion	1975	GBR	GBR
Maris-Ploughman	1972	GBR	GBR
Maris-Ranger	1968	GBR	GBR
Maris-Settler	1972	GBR	GBR
Maris-Sportsman	1976	GBR	GBR
Maris-Templar	1968	GBR	GBR
Maris-Widgeon	1964	GBR	GBR
Marksman(2007)	2005	GBR	GBR
Mascot	2005	GBR	GBR
MaverickGBR	1995	GBR	GBR
Mayfield	2001	GBR	GBR
Mega	1970	GBR	GBR
Mercia	1984	GBR	GBR
Milestone	1997	GBR	GBR
Mithras	1980	GBR	GBR
MMG-4170-7	1982	GBR	GBR
Monterey	2013	GBR	GBR
Monty	2007	GBR	GBR
Monument	2000	GBR	GBR
Morell		GBR	GBR
Morph	2001	GBR	GBR
Motto	1985	GBR	GBR
Moulin	1985	GBR	GBR
Moulton	2017	GBR	GBR
Mulika	2011	GBR	GBR
Musketeer	2005	GBR	GBR
Myriad	2013	GBR	GBR
Napier	1999	GBR	GBR
Newmarket	1997	GBR	GBR
NFC-94-334		GBR	GBR
NHC-49		GBR	GBR
Nijinsky	2001	GBR	GBR
Norman	1981	GBR	GBR
NSL-WW-48	2003	GBR	GBR
NSL-WW-90-1282	1995	GBR	GBR
NSL-WW-91-1670		GBR	GBR
Oakley	2004	GBR	GBR
Oberon	1995	GBR	GBR
Ochre	2006	GBR	GBR
Odyssey	1998	GBR	GBR
Option	2001	GBR	GBR
Orbit	2007	GBR	GBR
Orton	1997	GBR	GBR
Oxbow	1998	GBR	GBR
P-1527		GBR	GBR
Pagan	2001	GBR	GBR
Panacea	2014	GBR	GBR
Panorama	2005	GBR	GBR
Parade	1984	GBR	GBR
Paragon	1999	GBR	GBR
Pastiche	1986	GBR	GBR
Pennant	2002	GBR	GBR
Perdix	1966	GBR	GBR
Phlebas	1999	GBR	GBR
Piranha	2003	GBR	GBR
Posit	1998	GBR	GBR
Potent	1998	GBR	GBR
Predator	2001	GBR	GBR
Prophet	1991	GBR	GBR
Quest	2001	GBR	GBR
Raffles	1997	GBR	GBR
Raglan	2001	GBR	GBR
Raleigh	1992	GBR	GBR
Rampart	1998	GBR	GBR
Ranger	1996	GBR	GBR
Rapier	1981	GBR	GBR
Reaper	1995	GBR	GBR
Red-Lammas	1933	GBR	GBR
Red-Straw	1699	GBR	GBR
Reflection	2015	GBR	GBR
Relay	2012	GBR	GBR
Renard	1983	GBR	GBR
Rendezvous	1985	GBR	GBR
Revelation	2013	GBR	GBR
Reydon	1997	GBR	GBR
RGT_Conversion	2015	GBR	GBR
RGT_Illustrious	2016	GBR	GBR
Rialto	1991	GBR	GBR
Riband	1985	GBR	GBR
Richmond	1999	GBR	GBR
Rivet	1999	GBR	GBR
Robigus	2000	GBR	GBR
Rochfort	2010	GBR	GBR
RockyGBR	2005	GBR	GBR
Rough-Chaff-White	1880	GBR	GBR
RPB-467-71-K	1976	GBR	GBR
RPB-87-73		GBR	GBR
RPB-95-73		GBR	GBR
RW-917		GBR	GBR
Sabre	1998	GBR	GBR
Sandown	1980	GBR	GBR
Santana	2006	GBR	GBR
Sarsen	1987	GBR	GBR
Savannah	1995	GBR	GBR
Savello	2017	GBR	GBR
Scandia	2002	GBR	GBR
Scorpion-25	2001	GBR	GBR
Scout	2008	GBR	GBR
Senator	2001	GBR	GBR
Sentry	1976	GBR	GBR
Shabras	2017	GBR	GBR
Shango	1995	GBR	GBR
Shannon	1992	GBR	GBR
Sheldon	2007	GBR	GBR
Sherborne	2007	GBR	GBR
Shiraz	1994	GBR	GBR
Shire	2007	GBR	GBR
Shire(1976)	1976	GBR	GBR
Shireffs-Squarehead	1800	GBR	GBR
Shogun	2005	GBR	GBR
Sitka	1990	GBR	GBR
Skyfall	2014	GBR	GBR
Slade	1997	GBR	GBR
Smuggler	2001	GBR	GBR
Sniper	1986	GBR	GBR
Soldier		GBR	GBR
Solitaire	1985	GBR	GBR
Spark	1990	GBR	GBR
Spice		GBR	GBR
Spry	1992	GBR	GBR
Spyder	2016	GBR	GBR
Squadron	1985	GBR	GBR
Squarehead	1830	GBR	GBR
Squarehead-type-from-Norfolk	1830	GBR	GBR
Stainton	1999	GBR	GBR
Stalwart	2006	GBR	GBR
Steadfast(2002)	2001	GBR	GBR
Stetson	1980	GBR	GBR
Stigg	2007	GBR	GBR
Tanker	1998	GBR	GBR
Tara	1987	GBR	GBR
Taurus		GBR	GBR
TB-306-45-2-10	1969	GBR	GBR
Tellus	2000	GBR	GBR
Timaru	2005	GBR	GBR
Tipstaff	1976	GBR	GBR
Tiresius	1986	GBR	GBR
TJB-16		GBR	GBR
TJB-268-175	1976	GBR	GBR
TJB-30-148		GBR	GBR
TJB-330-1491		GBR	GBR
TJB-54-218		GBR	GBR
TJB-989-4		GBR	GBR
TL-363-30-5		GBR	GBR
TL-363-30-6		GBR	GBR
Tonic	1983	GBR	GBR
Torch		GBR	GBR
Torfrida	1988	GBR	GBR
TP-118		GBR	GBR
TP-229	1985	GBR	GBR
Trawler	1991	GBR	GBR
Turpin	1991	GBR	GBR
Tuxedo	2007	GBR	GBR
TW161		GBR	GBR
TW275	1980	GBR	GBR
Twister	2014	GBR	GBR
Tybalt	2003	GBR	GBR
Tyrell	2006	GBR	GBR
UK-Yield-Bulk		GBR	GBR
Vault	1998	GBR	GBR
Vector	2001	GBR	GBR
Velocity	2005	GBR	GBR
Virtue	1979	GBR	GBR
Viscount	2005	GBR	GBR
Vivant	1990	GBR	GBR
W-930752		GBR	GBR
Wallace	2001	GBR	GBR
WardenGBR	1952	GBR	GBR
Warlock-24	2000	GBR	GBR
Warrior(1993)	1993	GBR	GBR
Warrior(2010)	2006	GBR	GBR
Wasp	1989	GBR	GBR
Welford	2001	GBR	GBR
Wellington	1994	GBR	GBR
Wembley	1985	GBR	GBR
Weston	1994	GBR	GBR
White-Lammas	1882	GBR	GBR
Wickham	1996	GBR	GBR
Wizard	2000	GBR	GBR
WizardGBR	1976	GBR	GBR
Woodstock	1990	GBR	GBR
Zaka	1999	GBR	GBR
Zanatan	2006	GBR	GBR
Zebedee	2003	GBR	GBR
Zircon	2007	GBR	GBR
Zodiac	1990	GBR	GBR
Zulu	2014	GBR	GBR
Aronde	1962	GER,FRA	OTHER
Bankuti-178	1926	HUN	OTHER
Bleu-Dome		HUN	OTHER
Szekacs	1923	HUN	OTHER
Theiss	1900	HUN	OTHER
Etawah		IND	OTHER
Indian-G		IND	OTHER
Kalyansona	1967	IND	OTHER
Muzaffarnagar		IND	OTHER
Pusa-107		IND	OTHER
Selection-dans-des-Bles-Indiens		IND	OTHER
Sona-227	1967	IND	OTHER
Doubbi	1927	ISR	OTHER
Gaza	1973	ISR	OTHER
Aquila-I		ITA	ITA
Ardito	1916	ITA	ITA
Autonomia(S)	1938	ITA	ITA
Autonomia-A	1938	ITA	ITA
Bolero	1987	ITA	ITA
Centauro	1983	ITA	ITA
Damiano	1950	ITA	ITA
Eureka	1995	ITA	ITA
Fortunato	1948	ITA	ITA
Francia	1992	ITA	ITA
Frassinetto-276	1924	ITA	ITA
Frassinetto-405	1924	ITA	ITA
Gentil-Rosso	1927	ITA	ITA
Ibrido-21	1916	ITA	ITA
Inallettabile-38	1937	ITA	ITA
MaraITA	1947	ITA	ITA
Mentana	1913	ITA	ITA
Mieti	1992	ITA	ITA
Pandas	1983	ITA	ITA
Rieti	1900	ITA	ITA
S-13-ITA	1956	ITA	ITA
San-Giovanni		ITA	ITA
Akadaruma	1924	JPN	OTHER
Akakomugi	1929	JPN	OTHER
Aobakomugi	1966	JPN	OTHER
Daruma	1900	JPN	OTHER
Glassy-Fultz	1917	JPN	OTHER
Honiku-49	1966	JPN	OTHER
Konosu-26	1932	JPN	OTHER
LV-Jpn		JPN	OTHER
LV-Tokai		JPN	OTHER
Norin-33	1938	JPN	OTHER
Shirochabo		JPN	OTHER
Tohoku-34	1935	JPN	OTHER
Turkey-Red-II		JPN	OTHER
Wase-Nibay		JPN	OTHER
Africa-Mayo	1960	KEN	OTHER
Button		KEN	OTHER
Kenya-117-A	1939	KEN	OTHER
Kenya-184		KEN	OTHER
Kenya-192	1947	KEN	OTHER
Kenya-338-AA	1951	KEN	OTHER
Kenya-58	1937	KEN	OTHER
Kenya-73	1936	KEN	OTHER
Kenya-73-D-2-I-1-L		KEN	OTHER
Kenya-B-256		KEN	OTHER
Kenya-BF-4-3-B-10-V-1	1937	KEN	OTHER
Kenya-C-6040	1910	KEN	OTHER
Kenya-C-9906	1939	KEN	OTHER
Kenya-Farmer	1954	KEN	OTHER
Kenya-Standard	1930	KEN	OTHER
Suwon-13		KOR	OTHER
Suwon-85	1932	KOR	OTHER
Suwon-92	1934	KOR	OTHER
El-Krelof		LBY,DZA	OTHER
Marroqui		MAR	OTHER
Aguilera	1949	MEX	MEX
Aguilera-8		MEX	MEX
Andes	1969	MEX	MEX
Azteca-67	1967	MEX	MEX
Bluebird	1969	MEX	MEX
Bluejay	1976	MEX	MEX
CardinalMEX	1970	MEX	MEX
Chapingo-53	1953	MEX	MEX
Ciano-67	1957	MEX	MEX
Gabo-54	1954	MEX	MEX
Gabo-55	1955	MEX	MEX
Gabo-56	1956	MEX	MEX
II-12300		MEX	MEX
II-143-2C-2C-1C		MEX	MEX
II-8156		MEX	MEX
II-8156-B		MEX	MEX
INIA-66	1966	MEX	MEX
Jaral-66	1966	MEX	MEX
Jupateco-73	1973	MEX	MEX
Kentana	1951	MEX	MEX
Kentana-48	1948	MEX	MEX
Kentana-54	1954	MEX	MEX
Lerma-50	1948	MEX	MEX
Lerma-52	1952	MEX	MEX
Lerma-Rojo	1966	MEX	MEX
Lerma-Rojo-64	1964	MEX	MEX
Marroqui-588		MEX	MEX
Mayo-48	1948	MEX	MEX
Mayo-54	1954	MEX	MEX
Mayo-64	1964	MEX	MEX
Mexico-50	1967	MEX	MEX
Nainari-60	1960	MEX	MEX
Opata-85	1985	MEX	MEX
Osprey	1975	MEX	MEX
Paloma	1972	MEX	MEX
Penjamo-T-62	1962	MEX	MEX
Pitic-62	1969	Mex	MEX
Siete_Cerros-66	1966	MEX	MEX
Siete-Cerros-66	1966	MEX	MEX
Sonora-64	1964	MEX	MEX
Sonora-64-A	1964	MEX	MEX
Tobari-66	1966	MEX	MEX
Tordo	1971	MEX	MEX
Vicam-71	1971	MEX	MEX
Yaktana	1964	MEX	MEX
Yaktana-54	1954	Mex	MEX
Yaqui-48	1948	MEX	MEX
Yaqui-50	1950	MEX	MEX
Yaqui-54	1954	MEX	MEX
Zaragoza-75	1975	MEX	MEX
Arminda	1976	NLD	NLD
Axona	1983	NLD	NLD
Bastion	1973	NLD	NLD
Boston	2001	NLD	NLD
Cato	1970	NLD	NLD
Chatsworth	2000	NLD	NLD
Clement	1971	NLD	NLD
Cleo	1961	NLD	NLD
Composite-cross-of-36-cultivars	1985	NLD	NLD
Emma	1903	NLD	NLD
Estica	1989	NLD	NLD
Fletum	1990	NLD	NLD
Mildress	1972	NLD	NLD
Obelisk	1985	NLD	NLD
Ritmo	1992	NLD	NLD
Sahara	2004	NLD	NLD
Sicco	1973	NLD	NLD
Solstice	2002	NLD	NLD
Spijk	1886	NLD	NLD
Storm	1999	NLD	NLD
SVP-69-6-11-8		NLD	NLD
Tadorna	1966	NLD	NLD
Walpole	2005	NLD	NLD
Wilhelmina	1901	NLD	NLD
Woburn	1998	NLD	NLD
Xi-19	1999	NLD	NLD
Zeeuwse	1608	NLD,BEL	OTHER
Pakistan-W-56		PAK	OTHER
LV-Palestine		PAL	OTHER
Ostka-Galicyjska		POL	OTHER
Bezostaya-1	1959	RUS	OTHER
Bezostaya-4	1955	RUS	OTHER
Kavkaz	1972	RUS	OTHER
LadogaRUS	1888	RUS	OTHER
Lutescens-314-h-147	1954	RUS	OTHER
Onega	1899	RUS	OTHER
Skorospelka-2	1945	RUS	OTHER
Ankar-I	1960	SWE	SWE
Ankar-II	1932	SWE	SWE
Aring	1932	SWE	SWE
Banco	1953	SWE	SWE
Bore	1902	SWE	SWE
Cahns-1833	1927	SWE	SWE
Ergo	1934	SWE	SWE
Eroica	1942	SWE	SWE
Eroica-II	1951	SWE	SWE
Ertus	1953	SWE	SWE
Extra-Kolben	1919	SWE	SWE
Extra-Kolben-I		SWE	SWE
Extra-Kolben-II	1919	SWE	SWE
Extra-Squarehead	1892	SWE	SWE
Extra-Squarehead-II	1909	SWE	SWE
Fylgia-de-Printemps	1933	SWE	SWE
GlutenSWE	1939	SWE	SWE
Grenadier	1891	SWE	SWE
Guerdon		SWE	SWE
Halland	1920	SWE	SWE
Holger	1981	SWE	SWE
Holme	1972	SWE	SWE
Iduna	1910	SWE	SWE
Jarl	1925	SWE	SWE
Karn-1	1946	SWE	SWE
Karn-II	1947	SWE	SWE
Kotte	1896	SWE	SWE
Kron	1914	SWE	SWE
MarshalSWE	2001	SWE	SWE
Odin	1949	SWE	SWE
Pansar	1915	SWE	SWE
Pansar-III	1923	SWE	SWE
Pondus	1950	SWE	SWE
Pudel	1898	SWE	SWE
Ring	1961	SWE	SWE
Sammet	1910	SWE	SWE
Sarek	1992	SWE	SWE
Saxo	1929	SWE	SWE
Slejpner	1983	SWE	SWE
Sol-I	1911	SWE	SWE
Sol-II	1916	SWE	SWE
Standard-1	1921	SWE	SWE
Starke	1959	SWE	SWE
Svalofs-0201	1890	SWE	SWE
Svalofs-Kolben	1892	SWE	SWE
Svavlofs-Kolben	1892	SWE	SWE
Svea-II	1926	SWE	SWE
Svenno	1953	SWE	SWE
Thule	1914	SWE	SWE
Thule-II	1917	SWE	SWE
Virtus	1945	SWE	SWE
Weibulls-1014-55	1955	SWE	SWE
Weibulls-11376		SWE	SWE
Weibulls-11556		SWE	SWE
Weibulls-1731-37		SWE	SWE
Weibulls-20102		SWE	SWE
Weibulls-2243-68		SWE	SWE
Weibulls-2250-68		SWE	SWE
Weibulls-3922		SWE	SWE
Weibulls-4099		SWE	SWE
Weibulls-5133		SWE	SWE
Weibulls-5150		SWE	SWE
Weibulls-6431		SWE	SWE
Weibulls-6518		SWE	SWE
Weibulls-8244		SWE	SWE
Weibulls-8388		SWE	SWE
Artemovka(T)	1945	UKR	OTHER
Banatka	1930	UKR	OTHER
Lutescens-17UKR	1940	UKR	OTHER
Mironovskaya-808	1963	UKR	OTHER
T-389	1930	UKR	OTHER
Ukrainka		UKR	OTHER
Americano-25-E		URY	OTHER
Americano-44-D	1918	URY	OTHER
Pelon-33-CJ	1918	URY	OTHER
199-4		USA	USA
79-W-810	1985	USA	USA
Agatha	1965	USA	USA
Agrus	1955	USA	USA
AmberUSA		USA	USA
Arlington	1997	USA	USA
Arthur	1968	USA	USA
Atlas-66	1948	USA	USA
Blounts-Lambrigg	1912	USA	USA
Brevon	1930	USA	USA
Brevor	1949	USA	USA
Burt	1956	USA	USA
Butte	1977	USA	USA
Cadet	1946	USA	USA
Carina	1912	USA	USA
Centa	1982	USA	USA
Centana	1958	USA	USA
Ceres	1924	USA	USA
Champlains-Hybrid	1870	USA	USA
Chancellor	1947	USA	USA
Chile-Club	1866	USA	USA
Chris	1965	USA	USA
Chris(sib)	1965	USA	USA
Clawson	1865	USA	USA
Coker-57-6(2*)	1957	USA	USA
Coker-68-15	1971	USA	USA
Conley	1955	USA	USA
Crimean	1873	USA	USA
CT-609	1946	USA	USA
D-357-1		USA	USA
D-375-1		USA	USA
Derwent*	1996	USA	USA
Dietz	1886	USA	USA
Early-May	1852	USA	USA
EraUSA	1970	USA	USA
Fairfield	1942	USA	USA
Fortyfold	1899	USA	USA
ForwardUSA	1920	USA	USA
Fulcaster	1886	USA	USA
Fulhio	1920	USA	USA
Fultz	1871	USA	USA
Fultz_x_Hungarian		USA	USA
FVL158		USA	USA
GA-1123	1961	USA	USA
Gaines	1961	USA	USA
H-44	1916	USA	USA
Hardired	1940	USA	USA
Henry	1944	USA	USA
HGC-146		USA	USA
Hope	1927	USA	USA
HornblendeUSA	1894	USA	USA
Hungarian	1900	USA	USA
HussarUSA	1906	USA	USA
Hybrid-50		USA	USA
II-44-29		USA	USA
II-50-72		USA	USA
II-52-329		USA	USA
II53-388		USA	USA
II-53-546	1958	USA	USA
II-55-10	1972	USA	USA
III-58-4		USA	USA
IL-1		USA	USA
Improved-Fife	1894	USA	USA
Indiana-Swamp(S)	1883	USA	USA
Iumillo	1900	USA	USA
James	1979	USA	USA
Java	1837	USA	USA
Junior-6	1908	USA	USA
Justin	1962	USA	USA
Kanred	1917	USA	USA
Kawvale	1929	USA	USA
Kota	1903	USA	USA
Lancaster_	1886	USA	USA
Leap	1907	USA	USA
Lee	1950	USA	USA
Len	1979	USA	USA
Malakof	1917	USA	USA
Marquillo	1926	USA	USA
McNair-1813	1971	USA	USA
Mediterranean	1837	USA	USA
Mercury	1933	USA	USA
Merit	1939	USA	USA
Michigan-Amber	1875	USA	USA
Mida	1944	USA	USA
Minhardi	1902	USA	USA
Minturki	1919	USA	USA
MN-2824		USA	USA
N-1831	1944	USA	USA
ND-122		USA	USA
ND-1349		USA	USA
ND-1530		USA	USA
ND-259		USA	USA
ND-264		USA	USA
ND-34		USA	USA
ND-4	1980	USA	USA
ND-40-2	1950	USA	USA
ND-455	1967	USA	USA
ND-480		USA	USA
ND-499	1970	USA	USA
ND-510	1972	USA	USA
ND-81		USA	USA
Nelson	1982	USA	USA
Newsar	1946	USA	USA
Newthatch	1944	USA	USA
Noll-28	1940	USA	USA
NS-3880	1966	USA	USA
NS-3880-227		USA	USA
Odessa	1865	USA	USA
Olaf	1979	USA	USA
Orfed	1943	USA	USA
Oro	1927	USA	USA
PD-2666-A-2-2-15-6-3	1954	USA	USA
PD-4126-A-9-32-2-2		USA	USA
PD-427-A-1-1-3		USA	USA
PD-4548		USA	USA
PD-R-485-A-9		USA	USA
Pilot-13	1941	USA	USA
PilotUSA	1939	USA	USA
Pioneer-2369	1982	USA	USA
Polk	1968	USA	USA
Portage	1923	USA	USA
Purkof	1924	USA	USA
Purplestraw	1822	USA	USA
Redchaff	1907	USA	USA
Redcoat	1960	USA	USA
Redhart	1921	USA	USA
Red-May	1845	USA	USA
Red-Wonder	1886	USA	USA
Reliance	1933	USA	USA
Rex	1933	USA	USA
Rio	1931	USA	USA
Rival	1939	USA	USA
RL-625	1933	USA	USA
Rushmore	1949	USA	USA
Saskatchewan-Fife	1891	USA	USA
SBY-336-A		USA	USA
SBZ-004-A		USA	USA
Selection-14	1955	USA	USA
Selection-27-15	1944	USA	USA
Selection-3	1956	USA	USA
Seneca	1950	USA	USA
Summer-Club	1902	USA	USA
Supremo	1948	USA	USA
Supremo-211	1944	USA	USA
Susquehanna	1988	USA	USA
SVC-1141		USA	USA
Taylor	1953	USA	USA
Thatcher	1934	USA	USA
Thorne	1937	USA	USA
Timstein	1939	USA	USA
Tom-Thumb	1962	USA	USA
Transfer	1956	USA	USA
Trumbull	1908	USA	USA
Turkey	1874	USA	USA
Turkey-Red	1873	USA	USA
US-60-43		USA	USA
Vigo	1946	USA	USA
Vogel-8058	1964	USA	USA
Vogel-9144	1964	USA	USA
W-0010-E		USA	USA
Wabash	1938	USA	USA
Waldron	1968	USA	USA
WEA	1932	USA	USA
White-Odessa	1928	USA	USA
Wisconsin-244		USA	USA
Wisconsin-245	1948	USA	USA
Wisconsin-249	1948	USA	USA
Wisconsin-250-2-3-3-1		USA	USA
Wisconsin-250-6-10-2-2-1		USA	USA
Wisconsin-261	1970	USA	USA
Wisconsin-261	1970	USA	USA
World-Seeds-1809	1971	USA	USA
Yaroslav-Emmer	1875	USA	USA
NS-732	1970	YUG	OTHER
Sava	1967	YUG	OTHER
Red_Egyptian	1944	ZAF	OTHER
Red-Egyptian	1944	ZAF	OTHER
Kafue	1960	ZWE	OTHER
Lundi	1964	ZWE	OTHER
1144
5006
6003
6115
310010
((Hybrid-46_x_Perdix)_x_TP-118)_x_((Hybrid-46_x_Perdix)_x_TP-229)
((Joss-Cambier_x_Moisson)_x_Mexico-50)_x_B-21-Versailles
((Jubile_x_Tetrix)_x_(Tetrix_x_VikingGBR))_x_(Champlein_x_Capelle-Desprez)
((RM-49_x_RM-97)_x_(V-6603_x_Joss-Cambier))_x_(Champlein_x_RM-6)
((TR.TI_x_Steinwedel)_x_(Red-Wonder_x_Trumbull))_x_((Leap_x_(Thatcher_x_Purplestraw))_x_(Hope_x_(IL-1_x_W-38)))
(2.3_x_8.2)_x_(Yaktana_x_Etoile-de-Choisy)
(95-A3_x_Samoa)_x_Belvoir
(Benoist-40_x_Petit-Quinquin)_x_(Vilmorin-27_x_Thatcher)
(Brevor_x_Tohoku-34)_x_((Kenya-Farmer_x_Redcoat)_x_(Kenya-Farmer_x_((Thorne_x_Timstein)_x_(Trumbull_x_Purplestraw))))
(Buccaneer_x_Equinox)
(Buccaneer_x_Equinox)_x_Malacca
(Buccaneer_x_Equinox)_x_Robigus
(Capelle-Desprez_x_Heines-110)_x_(Capelle-Desprez(4*)_x_Wisconsin-245)
(Capelle-Desprez_x_Heines-110)_x_(Capelle-Desprez(5*)_x_Wisconsin-245)
(Carina_x_Dietz)_x_(Mediterranean_x_Carina)
(Champlein_x_(Magdalena_x_Capelle-Desprez))_x_(Splendeur_x_(Magdalena_x_Capelle-Desprez))
(Cordiale_x_Cliare)_x_Cordiale
(der)_Tohoku-34
(Diplomat_x_Multiweiss)_x_Lentia
(Eroica_x_Virtus)_x_(Aring_x_(Bankuti-178_x_Standard))
(Falcon(3*)_x_T-A)_x_(Eureka-2(4*)_x_(Brevor_x_Tohoku-34))
(Falcon(4*)_x_(Thatcher_x_AG.EL))_x_((Falcon(3*)_x_T-A)_x_(Eureka-2(4*)_x_(Brevor_x_Tohoku-34)))
(Federation_x_Fortyfold)
(Federation_x_Fortyfold)_x_(Florence_x_Turkey-Red)
(Fortunato_x_(Vilmorin-27_x_Thatcher))_x_((Benoist-40_x_Petit-Quinquin)_x_(Vilmorin-27_x_Thatcher))
(Frontana_x(Newthatch_x_Kenya-58))
(Fulhio_x_Purkof)_x_(Trumbull_x_(HussarUSA_x_Hope))
(HeinesVII(2*)_x_Riebesel-57-41)_x_(HeinesVII(3*)_x_(Timstein_x_Hope))
(Hungarian_x_Fultz)_x_(Doubbi_x_(Hungarian_x_Fultz))
(Hybrid-46_x_Capelle-Desprez)_x_(Capelle-Desprez(5*)_x_(Wisconsin-245_x_Yeoman))
(Hybrid-46_x_Capelle-Desprez)_x_(Capelle-Desprez(5*)_x_Wisconsin-245)
(Hybrid-46_x_Perdix)_x_TP-118
(Hybrid-46_x_Perdix)_x_TP-229
(II-53-546_x_(III-58-4_x_II53-388))_x_(II-52-329_x_Pembina)
(Joss-Cambier_x_Moisson)_x_Mexico-50
(Jubile_x_Tetrix)_x_(Tetrix_x_VikingGBR)
(K-3_x_Mouton-a-Epi-Rouge)_x_(Ardito_x_Mon_Desir)
(Kanred_x_Marquis)_x_(Iumillo_X_Marquis)
(Kentana_x_(Queretaro_x_Thatcher))_x_(Gabo-55_x_(Mentana_x_Supremo))
(Kenya-184_x_Wisconsin-250-2-3-3-1(7*))_x_(Penjamo-T-62_x_(P-54_x_Henry(7*)))
(Kenya-58_x_Frontana)_x_Newthatch
(Kenya-Farmer_x_Redcoat)_x_(Kenya-Farmer_x_((Thorne_x_Timstein)_x_(Trumbull_x_Purplestraw)))
(Leap_x_(Thatcher_x_Purplestraw))_x_(Hope_x_(IL-1_x_W-38))
(Moisson_x_VPM-1)_x_(Maris-Huntsman_x_Mironovskaya-808)
(ND-122_x_(Conley_x_Waldron))_x_(Conley_x_(ND-259_x_Justin))
(ND-122_x_Conley)_x_(ND-259_x_Conley)
(Norman_x_D84-4-12)_x_Haven
(Oro_x_(Federation_x_Fortyfold))
(Oro_x_(Federation_x_Fortyfold))_x_(Oro_x_(Florence_x_Turkey-Red))
(Oro_x_(Florence_x_Turkey-Red))
(Raffles_x_Ebony)_x_Raffles
(Red-Egyptian_x_Marquis(6*))_x_Thatcher(2*)
(RM-49_x_RM-97)_x_(V-6603_x_Joss-Cambier)
(Strubes-Kreuzung-56_x_Tassilo)_x_(CarstensVI_x_(CarstensV_x_Tassilo))
(Thatcher_x_Kenya-Farmer)_x_(Thatcher_x_Frontana)
(Thorne_x_199-4)_x_(Thorne_x_(Unknown-parent_x_(Taylor_x_(Brevor_x_Tohoku-34))))
(Thorne_x_Timstein)_x_(Trumbull_x_Purplestraw)
(TR.TI_x_Steinwedel)_x_(Red-Wonder_x_Trumbull)
(VikingGBR_x_Hybrid-46)_x_(Holdfast_x_TR.CA)
(Wabash_x_Minhardi)_x(Fairfield_x_(Wabash_x_(W38_x_(Hungarian_x_Fultz))))
(Wabash_x_Minhardi)_x_(Fairfield_x_(Wabash_x_(W38_x_(Hungarian_x_Fultz))))
(Wisconsin-245_x_(Capelle-Desprez_x_Chinese-166))_x_((VikingGBR_x_Hybrid-46)_x_(Holdfast_x_TR.CA))
(Wisconsin-245_x_PD-4548)_x_((Wabash_x_Minhardi)_x_(Fairfield_x_(Wabash_x_(W38_x_(Hungarian_x_Fultz)))))
(Wisconsin-245_x_PD-4548)_x_((Wabash_x_Minhardi)_x_(Fairfield_x_(Wabash_x_(W38_x_(Hungarian_x_Fultz)))))
(Wisconsin-250-2-3-3-1_x_Kenya-184)_x_(Penjamo-T-62_x_(P-54_x_Henry))
00703S_x_Tybalt
11664-4-6
1366_(Putch)
2.3_x_8.2
209-AD-00719
2361_x_((Benoist-40_x_Petit-Quinquin)_x_(Vilmorin-27_x_Thatcher))
24-1-420
2429-16
2625_x_267
3351-B-2
348FRA
4215-05-01
477-11
4899-36_x_Haven
5006-A
6115_x_Top
6438-283-B
6438-88-B
68-2-Versailles
80-30-Versailles
81-12-Versailles_x_(Prieur_x_US-60-43)
90-15
91-35
91-35_x_Cadenza
91-6
93-13
93-27
94-12
94-32
94-32_x_Consort
94-35
95-93
95-A3_x_Samoa
98-ST-31
A13-98	1998
A-53-03
Aardvark(sib)
Aardvark(sib)_x_Robigus
Aardvark_x_Biscay
Acadia
AE.OV
AE.UM
AE.UM_x_TR.DN
AE.VE
Africa
Africa-Mayo(2*)
Ag._elongatum
AG.EL
AG.EL_x_Rescue
Agami	1996
Agatha_x_ND-455
Agropyron
Alba
Alchemy_x_Claire
Alchemy_x_Hereford
Alchemy_x_Robigus
Algebra
Alpha
Alredo-Chaves-6-21
Alsace-22_x_(Regent_x_Nord_Desprez)
Andante_x_Haven
Andes_x_(Chapingo-53_x_(Kentana-48_x_Yaqui-50))
Angela
Angela_x_TJB-330-1491
April-Bearded
Aquila(Italy)
Ardito_x_Mon_Desir
Ardito_x_Podolanka
Ares_x_Severin
Arg-5_x_(Waldron_x_(Justin_x_Lundi))
Argentine
Aring_x_(Bankuti-178_x_Standard)
Aristocrat(sib)
Artemovka
Artigas
Asosan
Asosan_x_(Chancellor_x_(Redhart_x_Surpresa))
Atla	1990
Atle
Atou_x_GU-362
Atson
Aurora
Autonomia
Avalon_x_Alcedo
Avalon_x_Brimstone
Avans
Axial_x_Torfrida
Axona_x_Tonic
B-21-Versailles_x_Mexico-50
B-693419-15
Baldus
Ballila
Bandit
Bankuti-1201
Bankuti-178_x_Standard
Bankuti-5
Bantam_x_Huntress
Batsman	2005
Beaufort_x_(Slejpner_x_Torfrida(sib))
Beaufort_x_Madrigal(sib)
Beaver_x_(Beaver_x_Torfrida)
Beaver_x_HussarGBR
Beaver_x_Torfrida
Bencubbin_x_(Gular_x_Dundee)
Benno_x_Florian
Benoist-40_x_Petit-Quinquin
Bersee
Bezestaya_dwarf_x_Zg_1477
Bezostaya-1_x_81-12-Versailles
Bezostaya-1_x_Produttore
Bezostaya-1_x_S1
Bezostaya-4_x_Neuzucht-14-44
Biscay_x_LW-96-2930
Biscay_x_LW-96-2930(Septoria-resistant-line)
Bishop
Blaukorn_x_Stamm
Blaukorn-Abkommling
Blaze(sib)
Ble-de-Pays-Americain
Blount's-Lambrigg
Blounts-Lambrigg_x_(Sinew_x_Fife)
Blounts-Lambrigg_x_HornblendeUSA
Bluebird_x_Kalyansona
Bobs
Bon-Fermier_x_Hatif-Inversable
Bounty_x_Galahad
Bowindo	2007
BP-532-74
Breustedts-Teutonen_x_Thatcher
Brevor_x_Tohoku-34
Brigadier_x_Flame
Britta
Broiler	1996
Brutus_x_Lynx
BS-934
BS-948
Buccaneer_x_Equinox
Byron
C.O.
C.R.
C.R._x_C.O.
C4148
Cadenza(sib)
Cadenza_x_5006
Cadenza_x_Chablis
Cadenza_x_Lynx
Cadenza_x_Reaper
Cadenza_x_Rialto
Campodoro
Canadair	2006
Canon
Cantata(sib)
Canterbury_x_Robigus
Capelle-Desprez(2*)_x_(Etoile-de-Choisy_X_90-Versailles)
Capelle-Desprez(2*)_x_Wisconsin-245
Capelle-Desprez(4*)
Capelle-Desprez(4*)_x_Wisconsin-245
Capelle-Desprez(5*)_x_(Wisconsin-245_x_Yeoman)
Capelle-Desprez(5*)_x_Wisconsin-245
Capelle-Desprez_x_(Etoile-de-Choisy_X_Hybride-de-Lobau)
Capelle-Desprez_x_(Vilmorin-29_x_Vogel-8058)
Capelle-Desprez_x_2-7-Versailles
Capelle-Desprez_x_Chinese-166
Capelle-Desprez_x_H-2596
Capelle-Desprez_x_Heines-110
Capelle-Desprez_x_HeinesVI
Capelle-Desprez_x_Holdfast
Capelle-Desprez_x_Ideal-Bataille
Capelle-Desprez_x_Koga-II
Capelle-Desprez_x_Selkirk
Capelle-Desprez_x_Vogel-8058
Capricio
CardinalMEX_x_Napo-63
Caribo(2*)
Caribo_x_Opal
Carimulti_x_Maris-Huntsman
Carimulti_x_W-14-70-13-A-B
Carina_x_Dietz
Carlotta
CarstensV_x_LV_Russian
CarstensV_x_Tassilo
CarstensVI_x_(CarstensV_x_Tassilo)
CarstensVI_x_Firlbeck-I
Caspian
Catria
CB-149
CEBECO99080_x_Claire
Celebration	2005
Centenario
Cerere
CF-10-Schad
CF-1616
CF-1851
Chablis_x_Status
Champlein_x_(Franc-Nord_x_Magdalena)
Champlein_x_(Magdalena_x_Capelle-Desprez)
Champlein_x_Capelle-Desprez
Champlein_x_RM-6
Chancellor_x_(Redhart_x_Surpresa)
Chapingo-53_x_(Kentana-48_x_Yaqui-50)
Charger_x_Wickham(sib)
Chile-13572-IT
Chile-8923
Chile-8923_x_(Mayo-64_x_Maris-Ranger)
Chinese-116
Chinese-165
Chinese-166
Cho
Chris(sib)_x_Pitic-62
Chris_x_(Sonora-64_x_Tezanos-Pintos-Precoz)
Chris_x_Pitic-62
Ciano-67_x_(Klein-Rendidor_x_Sonora-64)
CIMMYTCB-306-Y-70_x_Maris-Widgeon
Claire(sib)
Claire_x_NSL-WW-24
Clement_x_Maris-Beacon
Clement_x_Maris-Marksman
Complex-TIG-323-1-3-M
composite_cross
Composite-Cross
Concurrent
Conley_x_(ND-259_x_Justin)
Conley_x_Waldron
Consort_x_Madrigal
Consort_x_Woodstock
Contender
Cordiale_x_Biscay
Cordiale_x_Cliare
Coronation
Cortez
CPB-95-71
CPB-95-71_x_Aardvark
CPB-96-37
CPBT-W-48
CPBT-W-89
CPBT-W-97
CPD-95-71_x_Aardvark
Criewener-104_x_Dickkopf
Cubus
CWM-100-1
CWW-3319.5
CWW-87-5
D-172-6-4
D-84-4-12
Dankowska-Graniatka
Dattel_x_(Parsel_x_Japhet)
Dawsons-Golden-Chaff_x_(H-44-24_x_Marquis)
Deben_x_Robigus
De-la-Paix_x_Vilmorin-23
Denver
DHE-516
DHE-516_x_Breustedts-Teutonen
Dickins	1995
Dickkopf_x_CarstensIII
Dickson	2001
Diplomat_x_Multiweiss
Dneprovskaja-521
Doubbi_x_(Hungarian_x_Fultz)
Downy-Gehun
Drake(sib)
Drakkar_x_Marathon
Duivendaal
Duro-di-Puglia
Duxford_x_Hereford
DW929620-511
DW930861-509
Ebony
Ebony_x_95-1
EclipseGBR(sib)
Eden_x_Fife
Eka
Ekla_x_Nova
Ekla_x_Nova_(TJB-330-1491)
El-Krelof_x_Epi-Carre
El-Krelof_x_Squarehead
Els_x_Kolibri
Epi-Carre_x_Rieti
Epinal
Epoch	1997
Equinox_x_Blaze
Equinox_x_Charger
Equinox_x_F_86_Z-46-6-2
Equinox_x_F-86-Z-46-6-2
Eroica_x_Virtus
Essex
Esterhazy
Etoile-de-Choisy_X_80-3-Versailles
Etoile-de-Choisy_x_90-2-Versailles
Etoile-de-Choisy_X_90-Versailles
Etoile-de-Choisy_X_Hybride-80-3
Etoile-de-Choisy_X_Hybride-de-Lobau
Etoile-de-Choisy_x_Yga-Blondeau
Eureka-2(4*)_x_(Brevor_x_Tohoku-34)
Exchange
Exhange
Exhange_x_McMurachy
Extra-Kolben-II
F1(Rialto_x_S-14579-454)
F-86-2-46-6-2
Fairfield_x_((Hungarian_x_Fultz)_x_(Doubbi_x_(Hungarian_x_Fultz)))
Fairfield_x_(Wabash_x_(W38_x_(Hungarian_x_Fultz)))
Falco
Falcon(3*)
Falcon(3*)_x_T-A
Falcon(4*)_x_(Thatcher_x_AG.EL)
Falcon(5*)_x_(Thatcher_x_AG.EL)
Fanal_(synonym)
Fanal_x_Graf-Toerring-II
Fatima_x_GK-Tiszataj
Fatima-2
FD-89034-23
FD-92054
Federation_x_Fortyfold
Fedo-35-population_x_produttore
Fertodi-293
Fife_x_Blounts-Lambrigg
Firlbeck-I_x_Taca
FLAMINGO
Flanders_x_Moulin
Fleischmann-481
Flevina
Florence_x_Kenya-C-6040
Florence_x_Turkey
Florence_x_Turkey-Red
Fortunato_x_(Vilmorin-27_x_Thatcher)
Franc-Nord_x_Magdalena
Frankenthaler-Dickkopf
Frassineto
Freccia
Fresco(sib)
Fresco_x_Haven
Fresco_x_Riband(sib)
Frocor_x_(Frontana_x_Yaqui-48)
Frontana_x_Yaqui-48
Frontier_x_2429-16
Fruhreifer_Dickkopf_x_Weihenstephaner_Erli
Fulcaster_x_Kanred
Fulhio_x_Purkof
Fultz_x_(Trumbull_x_(Hope_x_HussarUSA))
Fultz_x_Daruma
Fultz_x_Purdue-line
Fultz_x_Surpresa
Funo
Fylgia
Gabo(2*)_x_(Wisconsin-249_x_EurekaAUS)
Gabo(6*)
Gabo(6*)_x_Mentana
Gabo-55_x_(Mentana_x_Supremo)
Gaines_x_Hadmerslebener-338-58
Garnet_x_(Janetzkis-Fruher_x_Triesdorfer-Rufs-Sommer)
Garnet_x_Heines-Kolben
Gaza_x_Bobin
Gehun
General-Urquiza
General-Urquiza_x_Kenya-C-9906
Genesee-Giant
Genesis_x_Cantata
Genesis_x_Cantata(sib)
Genesis_x_Rialto
Gentilrosso
GF-F-2
Ghirka
GK-Csornoc
GK-Gobe
GK-Kincso
GK-Othalom
GK-Pinka
GK-Szeged
Gk-Szeged_x_Jubilejnaja-50
GK-Tiszataj
GK-Zombor
GK-Zugoly
Glanens
Glanens_x_Maris-Huntsman
Glasgow
Glassy-Fultz_x_Akadaruma
Gluyas-Early
Golden-Cross
Golden-Cross-Jr
Goodwill	1999
Goodwill_x_Robigus
Graf
Graf-Toerring-II_x_Hauters-II
Grafton_x_Einstein
Greyhound
Grosse-Tete_x_Melbor
Guiliari
Guiliari_x_Tevere
Gular_x_Dundee
Gypsum
H-2596
H-43
H-43_x_CF-10-Schad
H-44-24
H-44-24_x_(Kanred_x_Marquis)_x_(Iumillo_X_Marquis)
H-44-24_x_Marquis
H-8810-47
Hadmerslebener-26384-78
Hadmerslebener-338-58
Halland_x_Extra-Kolben
Halle-12
Halle-35
Halle-35_x_MaraITA
Haller_Stamm_x_Newthatch
Hamac
Harbour	1999
Hard-Federation_x_Cleveland
hardi
Hard-Red-Calcutta
Hatif-Inversable_x_Chambord-1
Hatif-Inversable_x_Marquis
Haven(sib)
Haven_x_(Haven_x_Obelisk)
Haven_x_(Norman_x_D84-4-12)
Haven_x_Obelisk
Haven_x_Rendezvous
Haven_x_Slejpner
Heines-2167_x_HeinesVII
Heines-45-57
Heines-Koga-II
Heines-Kolben_x_Garnet
Heines-Kolben_x_Raeckes-Weisspelziger
Heines-Peko_x_Heines-2174
HeinesVII(2*)
HeinesVII(2*)_x_Riebesel-57-41
HeinesVII(3*)_x_(Timstein_x_Hope)
HeinesVII_x_CarstensVIII
HeinesVII_x_Heines-2167
HeinesVII_x_Heines-2167-50
Hellets-Victoria
Henry(7*)
Hereford_x_Viscount
Heurtebise_x_(Heurtebise_x_293-1-Versailles)
Heurtebise_x_293-1-Versailles
HN-35
Hobbit-2
Hobbit-30-2_x_TJB-54-218
Hohenheimer-77
Hohenheimer-77_x_(K-3_x_Martin)
Holdfast(3*)
Holdfast(3*)_x_TR.TI
Holdfast_x_TR.CA
Holdfast_x_TR.CA
Holzapfels-Darwin_x_Tassilo
Hope_x_(Fultz_x_Purdue-line)
Hope_x_(IL-1_x_W-38)
Hope_x_Florence
Hope_x_Fruhreifer_Dickkopf
Hope_x_IL-1
Hope_x_Timstein
Horace_x_(Moisson_x_Capitole)
HornblendeUSA_x_Improved_Fife
HPG-522-66
Hungarian_x_Fultz
Hunter_x_Buster
Huron
Hussar_x_Fife
HussarAUS_x_Improved-Fife
HussarGBR_x_Buster
HussarGBR_x_Haven
HussarUSA_x_Hope
Hyb-93-16
Hybrid-46_x_(Capelle-Desprez(2*)_x_Wisconsin-245)
Hybrid-46_x_(Capelle-Desprez(5*)_x_Wisconsin-245)
Hybrid-46_x_(Holdfast_x_TR.CA)
Hybrid-46_x_Capelle-Desprez
Hybrid-46_x_Capelle-Desprez(4*)
Hybrid-46_x_Perdix
Hybride-du-Joncquois_x_PLM1
Hybride-du-Joncquois_x_Professeur-Delos
Hybride-du-Joncquois_x_Vilmorin-27
Hybrid-English
Ideal-Bataille
II-12300_x_(Siete_Cerros-66_x_Lerma-Rojo-64)
II-52-329_x_Pembina
II-53-546_x_(III-58-4_x_II53-388)
III-58-4_x_II53-388
IL-1_x_W-38
INIA-66(sib)
Institut-Agronomique_x_Vilmorin-23
Introduction-from-FRA
Introduction-from-GBR
Introduction-from-Turkestan
Iron
Iumillo_x_Marquis
Jacob-Cats
Janetzkis-Fruher_x_Triesdorfer-Rufs-Sommer
Japhet_x_Erbachshofer-Sommer
Jaral-66(sib)
Jaral-66(sib)_x_Zaragoza-75
Javelin*	2006
Jerico_(Halle-35,_Halle-12)
JJB-259
Jonathan(2*)
Jonathan_x_Bobs
Joss-Cambier_x_(Mildress_x_Chile-13572-IT)
Joss-Cambier_x_Moisson
Jubile_x_Tetrix
Jubileinaya50_x_F29
Jufy-1(4*)
Jufy-1_x_Els
Juliana
Justin(2*)_x_(Justin_x_((ND-122_x_Conley)_x_(ND-259_x_Conley)))
Justin_x_((ND-122_x_Conley)_x_(ND-259_x_Conley))
Justin_x_Lundi
Justin_x_Sonora-64
K-3_x_Martin
K-3_x_Mouton-a-Epi-Rouge
K-8FRA
Kadett
Kadett_x_TW-238-62-7-9-32
Kanred_x_Marquis
Karn
Kattermann
Kavkas
Kavkaz_x_Mironovskaya-808
Kavkaz_x_Produttore
Kavkaz_x_Zlatna_Dolina
Kawvale_x_(Fairfield_x_(Wabash_x_(W38_x_(Hungarian_x_Fultz))))
Kawvale_x_Bankuti-1201
Kentana_x_(Queretaro_x_Thatcher)
Kentana-48_x_TR.TI
Kentana-48_x_Yaqui-48
Kentana-48_x_Yaqui-50
Kentana-54_x_Bonza-55
Kenya
Kenya-184_x_(Wisconsin-250-6-10-2-2-1(4*)_x_Henry)
Kenya-184_x_Wisconsin-250-2-3-3-1(7*)
Kenya-338-AA_x_(N-1831_x_Lee)
Kenya-58_x_Frontana
Kenya-58_x_Timstein
Kenya-9-M-1-A-3
Kenya-Farmer_x_((Thorne_x_Timstein)_x_(Trumbull_x_Purplestraw))
Kenya-Farmer_x_PD-427-A-1-1-3
Kenya-Farmer_x_Redcoat
Kenya-Farmer_x_Rushmore
Kenya-U
Kimmo_x_Karn
Kiszombori-1
Klein-33_x_Klein-H-417-A-3
Klein-33_x_Sinvalocho
Klein-Rendidor_x_Sonora-64
Klein-Rendidor_x_Sonora-64
Klein-universal
Kloka
Kloka-309
Koga_x_Derenburger-Silber
Koga-I_x_Tohoku-34
Kolibri
Kolibri_x_(MGH-653_x_N-66)
Kontiki
Kormoran_x_Capricio
Kormoran_x_Graf
Kormoran_x_Multiweiss
KotteSWE
Kraka_x_(Maris-Huntsman_x_Fruhgold)
KronenDEU_x_Fanal
KronSWE
Kurt
Lake
Lancaster
Lancaster(S)
Lancelot	2002
Lange-Witte-Dikkop
Lapis
Lauro-Bassi
LD-339
LD-339_x_Joss-cambier
Leap_x_(Thatcher_x_Purplestraw)
Lee_x_II-143-2C-2C-1C
Lee_x_Mida
Leo	1990
Leone
Lerma-50_x_Yaqui-48
Lerma-52_x_(Yaqui-50_x_(Brevor_x_Tohoku-34))
Lerma-Rojo(2*)
Libellula
Lignee-153-Blondeau
Lincoln
Lincoln_x_TP-226
Line-1320
Line-1320_x_WizardGBR
Line-2822
Little-Joss
Lofthouse
Lovink
LV_Aus
LV_Deu
LV_England
LV_Hgy
LV_Kremenchug
LV_Mediterranean
LV_odessa
LV_Ohio
LV_Pal
LV_Rieti
LV_Russian
LV_Seignora
LV-Arg
[truncated: 533 more rows]
